# Supplementary material for: Recovery of metagenome-assembled genomes from Spartina alterniflora root microbiome in Fujian Province, China
Source: Sci Data. 2026 Feb 26;13:541. doi: 10.1038/s41597-026-06914-z (PMC13061883; doi:10.1038/s41597-026-06914-z)
Supplement: Supplementary file 2 — Table S1 [file 41597_2026_6914_MOESM2_ESM.xlsx]

## Sheet: Sheet1
Table S1. Statistics of the metagenomic data and the metagenome-assembled genomes generated from Spartina alterniflora root microbiome.
Geographical location	Sampling Date	Samples	DNA concentration (ng/μL)	Total DNA amount (μg)	Raw Data (G)	Q30 (%)	Clean Data (G)*	Host DNA contamination (%)	Assembled Contigs (>1kb)	Total length (bp)	Maximum	N50	Average	MAGs#	Contigs	Total length (bp)	Maximum	N50	Average	MAGs#
	2023.07.11	A1	10	0.7	22.6922	94.78	22.5297	24.32	339232	604589358	967161	1650	1782	21	649327	1301820652	967157	1960	2004	48
24.85 N 118.68 E		A2	4.41	0.31	21.043	94.61	20.894	9.1	166351	384383397	633675	2451	2310	27
	2023.10.11	B1	11	0.77	20.8533	95.14	19.8581	38.1	465669	1275007767	407617	3399	2738	17	427545	1599039367	708930	5998	3740	28
24.85 N 118.65 E		B2	8	0.56	21.084	95.16	20.1483	36.26	464203	1305546051	708930	3542	2812	13
		C1	3.38	0.24	20.8741	94.12	19.9309	22.25	364315	753529476	412391	1993	2068	45	848384	2035901184	572779	2636	2399	77
24.85 N 118.68 E		C2	3.64	0.25	23.2707	95.14	22.2396	23.47	491663	1032423924	524202	2048	2099	51
	2024.06.04	D1	5.43	0.52	21.1576	95.8	20.833	33.33	458192	877996950	769937	1892	1916	30	490284	1752886985	731983	5557	3575	42
24.89 N 118.66 E		D2	9.05	0.86	22.8636	95.94	22.5381	60.19	462339	1203596455	753177	3128	2603	16
		E1	3.17	0.51	23.6717	95.83	23.3205	50.51	511957	1143499041	674515	2451	2233	22	582225	1678820540	601998	3714	2883	45
24.94 N 118.68 E		E2	9.5	0.86	20.1004	95.43	19.7673	31.27	351602	672474105	615021	1827	1912	24
	2024.06.07	F1	5.43	0.52	23.2732	95.82	22.9258	23.04	378820	790199061	801262	2037	2085	35	645207	1786509665	782732	3516	2768	45
24.86 N 118.63 E		F2	7.24	0.69	21.5968	96.02	21.2499	62.65	480234	1168011775	599641	2832	2432	12
		G1	9.05	0.81	21.0671	96.02	20.7796	47.57	507566	1114337974	834409	2338	2195	33	554856	1714856776	734201	4273	3090	47
24.79 N 118.67 E		G2	7.24	0.69	22.4378	95.76	22.1064	51.12	507036	1093818123	834519	2334	2157	23
		H1	15.38	1.46	21.9614	95.96	21.659	38.48	453394	908802181	421398	2036	2004	27	546266	1522498265	698631	3416	2787	46
24.65 N 118.19 E		H2	14.93	1.42	21.6211	95.98	21.317	25.75	308583	617282697	520204	1897	2000	31
*Clean data refers to the base quality of >20 and >50 bp in length.
#The genome quality of MAGs was >50% completeness and <10% contamination. The contigs of each MAG were >1kb in length.
