# Supplementary material for: Recovery of metagenome-assembled genomes from Spartina alterniflora root microbiome in Fujian Province, China
Source: Sci Data. 2026 Feb 26;13:541. doi: 10.1038/s41597-026-06914-z (PMC13061883; doi:10.1038/s41597-026-06914-z)
Supplement: Supplementary file 3 — Table S2 [file 41597_2026_6914_MOESM3_ESM.xlsx]

## Sheet: Sheet1
Table S2. Genomic information of metagenome-assembled genomes obtained from the cordgrass root microbiome.
GenBank accessin number	MAG Name	Representative MAG	No. of Contigs (>1kb)	Largest contig (bp)	Total Length (bp)	GC(%)	N50	Completeness	Contamination	Strain heterogeneity	Genome Quality	GTDB Classification
JBNKWO000000000	A1.bin.1	YES	56	249435	3566871	64.03	94256	97.39	1.43	20	High-quality	d__Bacteria;p__Proteobacteria;c__Alphaproteobacteria;o__Rhodobacterales;f__Rhodobacteraceae;g__O448;s__
JBNKWH000000000	A1.bin.10	NO	297	59039	3308678	41.54	18996	80.21	1.81	0	Medium-quality	d__Bacteria;p__Proteobacteria;c__Gammaproteobacteria;o__Pseudomonadales;f__Cellvibrionaceae;g__;s__
JBNKWA000000000	A1.bin.11	YES	116	244939	3842295	68.27	53644	98.8	0.4	0	High-quality	d__Bacteria;p__Proteobacteria;c__Alphaproteobacteria;o__Rhodobacterales;f__Rhodobacteraceae;g__;s__
JBNKWJ000000000	A1.bin.12	YES	289	151697	5947483	51.67	37383	99.14	1.23	0	High-quality	d__Bacteria;p__Proteobacteria;c__Gammaproteobacteria;o__Pseudomonadales;f__Cellvibrionaceae;g__R142;s__
JBNKWK000000000	A1.bin.13	NO	226	56298	2517917	56.52	17824	85.28	1.93	9.09	Medium-quality	d__Bacteria;p__Proteobacteria;c__Alphaproteobacteria;o__Rhodobacterales;f__Rhodobacteraceae;g__UBA3077;s__
JBNKWQ000000000	A1.bin.14	YES	51	515844	5393426	49.53	257009	99.89	0.87	0	High-quality	d__Bacteria;p__Proteobacteria;c__Gammaproteobacteria;o__Pseudomonadales;f__Oleiphilaceae;g__Hahella;s__
JBNKVZ000000000	A1.bin.15	YES	229	145913	4814954	54.38	40779	94.4	0.25	0	High-quality	d__Bacteria;p__Proteobacteria;c__Alphaproteobacteria;o__Rhodospirillales;f__Thalassospiraceae;g__Thalassospira;s__
JBNKVX000000000	A1.bin.16	NO	190	95497	3464982	44.3	35675	93.55	2.86	4.17	High-quality	d__Bacteria;p__Proteobacteria;c__Gammaproteobacteria;o__Pseudomonadales;f__Cellvibrionaceae;g__1162T-S-0a-05;s__
JBNKWP000000000	A1.bin.17	YES	76	273103	3876583	61.94	108715	96.96	0.36	16.67	High-quality	d__Bacteria;p__Proteobacteria;c__Alphaproteobacteria;o__Rhodobacterales;f__Rhodobacteraceae;g__Silicimonas;s__
JBNKWF000000000	A1.bin.18	NO	159	142459	3096130	61.01	30897	97.89	1.4	40	High-quality	d__Bacteria;p__Proteobacteria;c__Alphaproteobacteria;o__Sphingomonadales;f__Sphingomonadaceae;g__Altererythrobacter;s__
JBNKVY000000000	A1.bin.19	NO	625	26935	2886176	35.25	5324	54.31	0.86	0	Medium-quality	d__Bacteria;p__Bacteroidota;c__Bacteroidia;o__Chitinophagales;f__Saprospiraceae;g__;s__
JBNKWM000000000	A1.bin.2	YES	100	1220640	7205678	42.56	226372	98.14	1.24	0	High-quality	d__Bacteria;p__Bacteroidota;c__Bacteroidia;o__Chitinophagales;f__Saprospiraceae;g__;s__
JBNKWE000000000	A1.bin.20	NO	1317	26711	3919593	41.23	3090	53.33	1.37	0	Medium-quality	d__Bacteria;p__Bdellovibrionota;c__Oligoflexia;o__Oligoflexales;f__Oligoflexaceae;g__Pseudobacteriovorax;s__
JBNKWD000000000	A1.bin.21	NO	1387	4851	2050368	62.78	1461	54.6	6.67	25.58	Medium-quality	d__Bacteria;p__Proteobacteria;c__Gammaproteobacteria;o__GCA-001735895;f__GCA-001735895;g__GCA-001735895;s__
JBNKWI000000000	A1.bin.3	YES	205	128724	3637390	68.1	28579	89.1	1.67	37.5	Medium-quality	d__Bacteria;p__Proteobacteria;c__Alphaproteobacteria;o__Rhodobacterales;f__Rhodobacteraceae;g__IMCC34051;s__
JBNKWB000000000	A1.bin.4	NO	296	54896	2478145	55.52	12743	77.22	1.87	8.33	Medium-quality	d__Bacteria;p__Proteobacteria;c__Alphaproteobacteria;o__Rhodobacterales;f__Rhodobacteraceae;g__Marivivens;s__
JBQOMB000000000	A1.bin.5	NO	304	83629	3430219	62.44	28238	59.8	7.76	16.67	Medium-quality	d__Bacteria;p__Proteobacteria;c__Alphaproteobacteria;o__Rhodobacterales;f__Rhodobacteraceae;g__Silicimonas;s__
JBNKWN000000000	A1.bin.6	YES	83	742930	8885653	62.20	349915	92.69	2.71	0	High-quality	d__Bacteria;p__Myxococcota;c__Polyangia;o__Polyangiales;f__Polyangiaceae;g__SZUA-265;s__
JBQOMC000000000	A1.bin.7	NO	570	14010	1869665	55.94	3656	53.02	5.18	0	Medium-quality	d__Bacteria;p__Proteobacteria;c__Gammaproteobacteria;o__UBA10353;f__BMS3Bbin11;g__;s__
JBNKWC000000000	A1.bin.8	NO	391	89127	4094648	50.29	20748	95.88	4.39	10.2	High-quality	d__Bacteria;p__Proteobacteria;c__Gammaproteobacteria;o__Enterobacterales;f__Vibrionaceae;g__Vibrio;s__
JBNKWG000000000	A1.bin.9	YES	137	612341	9971712	68.67	223065	90.75	2.73	0	High-quality	d__Bacteria;p__Myxococcota;c__Polyangia;o__Polyangiales;f__Polyangiaceae;g__SZUA-265;s__
JBNKVW000000000	A1A2.bin.1	YES	110	360229	4652202	61.73	113419	97.3	2.25	14.29	High-quality	d__Bacteria;p__Proteobacteria;c__Alphaproteobacteria;o__Rhizobiales;f__Rhodomicrobiaceae;g__FEN-921;s__
JBNKVV000000000	A1A2.bin.10	NO	74	283489	3115818	61.08	104661	97.6	2.09	0	High-quality	d__Bacteria;p__Proteobacteria;c__Alphaproteobacteria;o__Sphingomonadales;f__Sphingomonadaceae;g__Altererythrobacter;s__
JBNKVU000000000	A1A2.bin.11	NO	374	13749	1417822	34.61	4446	65.23	5.49	33.33	Medium-quality	d__Bacteria;p__Campylobacterota;c__Campylobacteria;o__Campylobacterales;f__Sulfurimonadaceae;g__;s__
JBNKVT000000000	A1A2.bin.12	NO	62	273936	3575315	64.07	139013	96.83	1.53	16.67	High-quality	d__Bacteria;p__Proteobacteria;c__Alphaproteobacteria;o__Rhodobacterales;f__Rhodobacteraceae;g__O448;s__
JBNKVS000000000	A1A2.bin.13	NO	124	681448	9985679	68.68	223049	90.75	2.73	0	High-quality	d__Bacteria;p__Myxococcota;c__Polyangia;o__Polyangiales;f__Polyangiaceae;g__SZUA-265;s__
JBNKVR000000000	A1A2.bin.14	NO	82	403403	3882942	61.93	103589	96.77	0.72	75	High-quality	d__Bacteria;p__Proteobacteria;c__Alphaproteobacteria;o__Rhodobacterales;f__Rhodobacteraceae;g__Silicimonas;s__
JBNKVQ000000000	A1A2.bin.15	NO	769	53842	3572050	43.76	5948	58.18	4.39	0	Medium-quality	d__Bacteria;p__Desulfobacterota;c__Desulfobacteria;o__Desulfobacterales;f__BuS5;g__UBA11574;s__
JBNKVP000000000	A1A2.bin.16	YES	182	210360	4072825	50.3	42865	97.91	1.91	4.35	High-quality	d__Bacteria;p__Proteobacteria;c__Gammaproteobacteria;o__Enterobacterales;f__Vibrionaceae;g__Vibrio;s__
JBNKVO000000000	A1A2.bin.17	NO	26	234199	1673547	38.51	155344	98.57	2.25	50	High-quality	d__Bacteria;p__Campylobacterota;c__Campylobacteria;o__Campylobacterales;f__Sulfurovaceae;g__;s__
JBNKVN000000000	A1A2.bin.18	NO	100	579363	2824971	53.34	291173	88.01	3.25	0	Medium-quality	d__Bacteria;p__Campylobacterota;c__Campylobacteria;o__Campylobacterales;f__SZUA-545;g__SZUA-545;s__
JBNKVM000000000	A1A2.bin.19	NO	83	195513	3138195	55.1	82478	97.07	1.63	28.57	High-quality	d__Bacteria;p__Proteobacteria;c__Gammaproteobacteria;o__Thiohalomonadales;f__Thiohalomonadaceae;g__SLDE01;s__
JBNKVL000000000	A1A2.bin.2	NO	447	81332	4029887	54.42	14563	58.73	0.65	0	Medium-quality	d__Bacteria;p__Desulfobacterota;c__Desulfobacteria;o__Desulfobacterales;f__Desulfosarcinaceae;g__;s__
JBNKVK000000000	A1A2.bin.20	NO	396	77242	3629773	68.05	11720	84.33	3.08	52	Medium-quality	d__Bacteria;p__Proteobacteria;c__Alphaproteobacteria;o__Rhodobacterales;f__Rhodobacteraceae;g__IMCC34051;s__
JBNKVJ000000000	A1A2.bin.21	NO	142	108564	2751778	61.36	29016	66.26	5.05	58.33	Medium-quality	d__Bacteria;p__Proteobacteria;c__Gammaproteobacteria;o__Chromatiales;f__Sedimenticolaceae;g__;s__
JBNKVI000000000	A1A2.bin.22	NO	32	372387	2510872	52.29	144124	91.75	2.22	0	High-quality	d__Bacteria;p__Proteobacteria;c__Gammaproteobacteria;o__Chromatiales;f__Sedimenticolaceae;g__;s__
JBNKVH000000000	A1A2.bin.23	NO	1291	7397	2235015	63.49	1768	59.04	7.38	30.56	Medium-quality	d__Bacteria;p__Proteobacteria;c__Gammaproteobacteria;o__GCA-001735895;f__GCA-001735895;g__GCA-001735895;s__
JBNKVG000000000	A1A2.bin.24	NO	388	36228	3020552	64.26	11570	80.13	1.95	14.29	Medium-quality	d__Bacteria;p__Proteobacteria;c__Alphaproteobacteria;o__Rhizobiales;f__Rhodomicrobiaceae;g__R-RK-3;s__
JBNKVF000000000	A1A2.bin.25	NO	2287	10578	5508171	62.6	2664	69.63	3.71	0	Medium-quality	d__Bacteria;p__Myxococcota;c__Polyangia;o__;f__;g__;s__
JBNKVE000000000	A1A2.bin.26	NO	891	20090	3450125	50.57	4329	69.8	2.89	10	Medium-quality	d__Bacteria;p__Bacteroidota;c__Bacteroidia;o__Bacteroidales;f__GCA-2748055;g__;s__
JBNKVD000000000	A1A2.bin.27	NO	119	192654	4566517	44.48	65495	96.63	2.43	0	High-quality	d__Bacteria;p__Spirochaetota;c__UBA4802;o__UBA4802;f__UBA5550;g__;s__
JBNKVC000000000	A1A2.bin.28	YES	132	134959	3166629	44.18	37031	92.88	0.92	0	High-quality	d__Bacteria;p__Proteobacteria;c__Gammaproteobacteria;o__Pseudomonadales;f__Cellvibrionaceae;g__1162T-S-0a-05;s__
JBNKVB000000000	A1A2.bin.29	NO	60	409965	5495019	49.46	216059	99.89	1.3	0	High-quality	d__Bacteria;p__Proteobacteria;c__Gammaproteobacteria;o__Pseudomonadales;f__Oleiphilaceae;g__Hahella;s__
JBNKVA000000000	A1A2.bin.3	NO	57	192184	2749328	56.01	73323	74.14	0.86	100	Medium-quality	d__Bacteria;p__Verrucomicrobiota;c__Kiritimatiellae;o__Kiritimatiellales;f__Pontiellaceae;g__Pontiella;s__
JBNKUZ000000000	A1A2.bin.30	NO	172	83521	2649041	59.02	23662	95.87	2.57	12.5	High-quality	d__Bacteria;p__Campylobacterota;c__Campylobacteria;o__Campylobacterales;f__Sulfurimonadaceae;g__SZUA-415;s__
JBNKUY000000000	A1A2.bin.31	NO	265	60545	3626831	60.15	21737	74.49	2.09	68	Medium-quality	d__Bacteria;p__Proteobacteria;c__Gammaproteobacteria;o__Chromatiales;f__Sedimenticolaceae;g__;s__
JBNKUX000000000	A1A2.bin.32	NO	695	11866	2146217	49.53	3224	53.92	1.43	0	Medium-quality	d__Bacteria;p__Proteobacteria;c__Gammaproteobacteria;o__Enterobacterales;f__Alteromonadaceae;g__;s__
JBNKUW000000000	A1A2.bin.34	YES	315	51201	2745153	55.73	13809	86.81	2.54	0	Medium-quality	d__Bacteria;p__Proteobacteria;c__Alphaproteobacteria;o__Rhodobacterales;f__Rhodobacteraceae;g__Marivivens;s__
JBNKUV000000000	A1A2.bin.35	NO	107	582516	8858734	62.16	246480	92.69	2.71	0	High-quality	d__Bacteria;p__Myxococcota;c__Polyangia;o__Polyangiales;f__Polyangiaceae;g__SZUA-265;s__
JBNKUU000000000	A1A2.bin.36	NO	379	89803	4891022	54.25	22913	95.26	0.87	0	High-quality	d__Bacteria;p__Proteobacteria;c__Alphaproteobacteria;o__Rhodospirillales;f__Thalassospiraceae;g__Thalassospira;s__
JBNKUT000000000	A1A2.bin.37	NO	305	80496	3753581	43.71	20183	95.7	3.24	12.5	High-quality	d__Bacteria;p__Bacteroidota;c__Bacteroidia;o__Bacteroidales;f__Prolixibacteraceae;g__Mangrovibacterium;s__
JBNKQW000000000	A1A2.bin.38	NO	100	80200	2232824	57.26	36855	63.79	5.17	57.14	Medium-quality	d__Bacteria;p__Verrucomicrobiota;c__Kiritimatiellae;o__Kiritimatiellales;f__Pontiellaceae;g__Pontiella;s__
JBNKUS000000000	A1A2.bin.39	NO	378	23315	2331231	33.14	8290	96.42	1.39	0	High-quality	d__Bacteria;p__Campylobacterota;c__Campylobacteria;o__Campylobacterales;f__Arcobacteraceae;g__;s__
JBNKUR000000000	A1A2.bin.4	NO	481	16878	2059801	50.81	5050	55.37	0.65	0	Medium-quality	d__Bacteria;p__Desulfobacterota;c__Syntrophobacteria;o__BM002;f__BM002;g__BM002;s__
JBNKUQ000000000	A1A2.bin.40	YES	153	98756	3137233	42.07	32874	93.27	1.13	0	High-quality	d__Bacteria;p__Proteobacteria;c__Gammaproteobacteria;o__Pseudomonadales;f__Cellvibrionaceae;g__;s__
JBNKUP000000000	A1A2.bin.41	NO	185	272177	4857074	50.77	85398	96.11	3.39	0	High-quality	d__Bacteria;p__Desulfobacterota;c__Desulfobacteria;o__Desulfobacterales;f__Desulfosarcinaceae;g__;s__
JBNKUO000000000	A1A2.bin.42	NO	624	18635	2052057	67.76	3706	58.61	1.72	0	Medium-quality	d__Bacteria;p__Gemmatimonadota;c__Gemmatimonadetes;o__;f__;g__;s__
JBNKUN000000000	A1A2.bin.43	NO	57	164415	2358665	54.33	76228	75.28	2.39	0	Medium-quality	d__Bacteria;p__Verrucomicrobiota;c__Kiritimatiellae;o__Kiritimatiellales;f__Pontiellaceae;g__Pontiella;s__
JBNKUM000000000	A1A2.bin.44	NO	119	290034	5491039	45.03	69759	99.43	3.87	5.88	High-quality	d__Bacteria;p__Proteobacteria;c__Gammaproteobacteria;o__GCA-001735895;f__GCA-001735895;g__;s__
JBNKUL000000000	A1A2.bin.45	YES	89	162691	2803111	60.91	52294	98.48	2.64	16.67	High-quality	d__Bacteria;p__Proteobacteria;c__Gammaproteobacteria;o__Thiohalomonadales;f__Thiohalomonadaceae;g__SLDE01;s__
JBNKUK000000000	A1A2.bin.46	NO	258	153722	6006074	53.76	43570	87.74	6.63	37.5	Medium-quality	d__Bacteria;p__Desulfobacterota;c__Desulfobacteria;o__Desulfobacterales;f__Desulfosarcinaceae;g__;s__
JBNKUJ000000000	A1A2.bin.47	NO	241	208310	5572569	51.61	41621	97.84	1.34	0	High-quality	d__Bacteria;p__Proteobacteria;c__Gammaproteobacteria;o__Pseudomonadales;f__Cellvibrionaceae;g__R142;s__
JBNKUI000000000	A1A2.bin.48	NO	123	967157	7100281	42.64	136419	98.14	1.24	0	High-quality	d__Bacteria;p__Bacteroidota;c__Bacteroidia;o__Chitinophagales;f__Saprospiraceae;g__;s__
JBNKUH000000000	A1A2.bin.49	NO	1460	38220	4137207	41.24	3054	60	1.89	0	Medium-quality	d__Bacteria;p__Bdellovibrionota;c__Oligoflexia;o__Oligoflexales;f__Oligoflexaceae;g__Pseudobacteriovorax;s__
JBNKUG000000000	A1A2.bin.5	NO	696	41178	3550811	63.34	7131	78.43	4.36	2.94	Medium-quality	d__Bacteria;p__Proteobacteria;c__Alphaproteobacteria;o__Rhodobacterales;f__Rhodobacteraceae;g__Thalassobius;s__
JBNKUF000000000	A1A2.bin.6	NO	174	67377	1646195	56.35	13597	58.55	0.4	0	Medium-quality	d__Bacteria;p__Proteobacteria;c__Alphaproteobacteria;o__Rhodobacterales;f__Rhodobacteraceae;g__UBA3077;s__
JBNKUE000000000	A1A2.bin.7	NO	193	78331	3259111	60.86	36349	92.18	5.79	41.94	Medium-quality	d__Bacteria;p__Proteobacteria;c__Alphaproteobacteria;o__Rhodobacterales;f__Rhodobacteraceae;g__HL-12;s__
JBNKUD000000000	A1A2.bin.8	NO	101	170610	3815186	68.24	52702	98.76	1.8	0	High-quality	d__Bacteria;p__Proteobacteria;c__Alphaproteobacteria;o__Rhodobacterales;f__Rhodobacteraceae;g__;s__
JBNKUC000000000	A1A2.bin.9	NO	133	33720	589565	50.73	5789	60.09	2.23	25	Medium-quality	d__Bacteria;p__Patescibacteria;c__Paceibacteria;o__UBA9983;f__UBA2163;g__;s__
JBNKTU000000000	A2.bin.1	YES	540	33976	3285065	63.54	8050	80.04	0.48	0	Medium-quality	d__Bacteria;p__Proteobacteria;c__Alphaproteobacteria;o__Rhodobacterales;f__Rhodobacteraceae;g__Thalassobius;s__
JBNKTS000000000	A2.bin.10	NO	812	40992	2557886	50.56	3488	53.33	2.15	0	Medium-quality	d__Bacteria;p__Desulfobacterota;c__Syntrophobacteria;o__BM002;f__BM002;g__BM002;s__
JBNKTX000000000	A2.bin.11	NO	592	40465	4685980	62.46	9869	90.07	0.87	16.67	High-quality	d__Bacteria;p__Proteobacteria;c__Alphaproteobacteria;o__Rhizobiales;f__Rhodomicrobiaceae;g__R-RK-3;s__
JBNKTV000000000	A2.bin.12	NO	25	624664	2309197	52.01	150141	83.51	1.06	0	Medium-quality	d__Bacteria;p__Proteobacteria;c__Gammaproteobacteria;o__Chromatiales;f__Sedimenticolaceae;g__;s__
JBNKTY000000000	A2.bin.13	NO	167	89167	2844737	60.7	25891	56.92	1.05	50	Medium-quality	d__Bacteria;p__Proteobacteria;c__Gammaproteobacteria;o__Chromatiales;f__Sedimenticolaceae;g__;s__
JBQOMD000000000	A2.bin.14	NO	1264	7209	2332882	54.89	1918	50.58	9.48	50	Medium-quality	d__Bacteria;p__Verrucomicrobiota;c__Kiritimatiellae;o__Kiritimatiellales;f__Pontiellaceae;g__Pontiella;s__
JBNKTW000000000	A2.bin.15	NO	184	199911	4586681	61.78	47595	96.9	2.53	22.22	High-quality	d__Bacteria;p__Proteobacteria;c__Alphaproteobacteria;o__Rhizobiales;f__Rhodomicrobiaceae;g__FEN-921;s__
JBNKTZ000000000	A2.bin.16	NO	185	96740	3654555	60.62	26567	79.61	4.2	60.71	Medium-quality	d__Bacteria;p__Proteobacteria;c__Gammaproteobacteria;o__Chromatiales;f__Sedimenticolaceae;g__;s__
JBNKTQ000000000	A2.bin.17	NO	1072	14106	3309777	54.12	3297	53.26	2.45	0	Medium-quality	d__Bacteria;p__Chloroflexota;c__Anaerolineae;o__SBR1031;f__UBA3940;g__;s__
JBNKTT000000000	A2.bin.18	YES	99	152703	2983751	55.17	61006	96.65	1.06	0	High-quality	d__Bacteria;p__Proteobacteria;c__Gammaproteobacteria;o__Thiohalomonadales;f__Thiohalomonadaceae;g__SLDE01;s__
JBNKTH000000000	A2.bin.19	YES	267	128033	4765877	50.67	30058	96.08	2.4	60	High-quality	d__Bacteria;p__Desulfobacterota;c__Desulfobacteria;o__Desulfobacterales;f__Desulfosarcinaceae;g__;s__
JBNKTK000000000	A2.bin.2	YES	245	96626	3902567	43.54	25065	100	2.42	0	High-quality	d__Bacteria;p__Bacteroidota;c__Bacteroidia;o__Bacteroidales;f__Prolixibacteraceae;g__Mangrovibacterium;s__
JBNKTN000000000	A2.bin.20	NO	874	11679	2503130	49.51	3121	60.73	1.05	0	Medium-quality	d__Bacteria;p__Proteobacteria;c__Gammaproteobacteria;o__Enterobacterales;f__Alteromonadaceae;g__;s__
JBNKUA000000000	A2.bin.21	NO	471	13749	1590816	34.95	3755	72.87	5.1	5.88	Medium-quality	d__Bacteria;p__Campylobacterota;c__Campylobacteria;o__Campylobacterales;f__Sulfurimonadaceae;g__;s__
JBNKTP000000000	A2.bin.22	YES	136	524104	5575526	45.33	210403	96.55	3.29	0	High-quality	d__Bacteria;p__Proteobacteria;c__Gammaproteobacteria;o__GCA-001735895;f__GCA-001735895;g__;s__
JBNKTR000000000	A2.bin.24	NO	387	23377	2371968	33.09	8226	96.13	0.95	0	High-quality	d__Bacteria;p__Campylobacterota;c__Campylobacteria;o__Campylobacterales;f__Arcobacteraceae;g__;s__
JBNKTA000000000	A2.bin.25	NO	21	231915	1543325	38.7	129255	93.85	1.23	0	High-quality	d__Bacteria;p__Campylobacterota;c__Campylobacteria;o__Campylobacterales;f__Sulfurovaceae;g__;s__
JBNKTJ000000000	A2.bin.26	NO	1161	15370	4203421	52.53	3903	58.8	3.82	20	Medium-quality	d__Bacteria;p__Chloroflexota;c__Anaerolineae;o__Promineofilales;f__Promineofilaceae;g__SLGK01;s__
JBNKTO000000000	A2.bin.27	NO	469	18072	1634146	42.3	4106	55.53	3.3	12.5	Medium-quality	d__Bacteria;p__Desulfobacterota;c__Desulfobacteria;o__Desulfobacterales;f__BuS5;g__UBA11574;s__
JBNKTL000000000	A2.bin.3	YES	104	197658	4676744	44.34	84681	97.75	2.43	0	High-quality	d__Bacteria;p__Spirochaetota;c__UBA4802;o__UBA4802;f__UBA5550;g__;s__
JBNKTC000000000	A2.bin.4	YES	50	633675	2747479	53.19	242254	88.01	2.24	0	Medium-quality	d__Bacteria;p__Campylobacterota;c__Campylobacteria;o__Campylobacterales;f__SZUA-545;g__SZUA-545;s__
JBNKTE000000000	A2.bin.5	NO	229	269017	5723278	53.8	43778	93.46	3.36	46.67	High-quality	d__Bacteria;p__Desulfobacterota;c__Desulfobacteria;o__Desulfobacterales;f__Desulfosarcinaceae;g__;s__
JBNKTF000000000	A2.bin.6	NO	99	203006	2876711	60.82	55757	97.69	2.78	25	High-quality	d__Bacteria;p__Proteobacteria;c__Gammaproteobacteria;o__Thiohalomonadales;f__Thiohalomonadaceae;g__SLDE01;s__
JBNKUB000000000	A2.bin.7	NO	528	6240	1226967	32.9	2344	51.24	3.25	12.5	Medium-quality	d__Bacteria;p__Campylobacterota;c__Campylobacteria;o__Campylobacterales;f__Sulfurimonadaceae;g__Sulfurimonas;s__
JBNKTG000000000	A2.bin.8	NO	89	49726	566336	50.62	9025	57.95	1.71	0	Medium-quality	d__Bacteria;p__Patescibacteria;c__Paceibacteria;o__UBA9983;f__UBA2163;g__;s__
JBNKTM000000000	A2.bin.9	NO	143	87550	2507993	59.02	23383	92.13	1.96	0	High-quality	d__Bacteria;p__Campylobacterota;c__Campylobacteria;o__Campylobacterales;f__Sulfurimonadaceae;g__SZUA-415;s__
JBNKSM000000000	B1.bin.1	NO	51	67384	631694	44.63	20050	54.25	0.85	0	Medium-quality	d__Bacteria;p__Patescibacteria;c__Paceibacteria;o__UBA9983;f__UBA2163;g__OLB19;s__
JBNKSQ000000000	B1.bin.10	NO	716	11612	1723019	28.28	2687	72.77	0.61	0	Medium-quality	d__Bacteria;p__Campylobacterota;c__Campylobacteria;o__Campylobacterales;f__Arcobacteraceae;g__Arcobacter;s__
JBNKSS000000000	B1.bin.11	NO	187	88870	4140353	34.72	34972	79.35	1.09	50	Medium-quality	d__Bacteria;p__Bacteroidota;c__Bacteroidia;o__Bacteroidales;f__Marinilabiliaceae;g__CG51;s__
JBNKSH000000000	B1.bin.12	NO	227	125991	4280421	44.44	32803	83.59	6.08	45.83	Medium-quality	d__Bacteria;p__Proteobacteria;c__Gammaproteobacteria;o__GCA-001735895;f__GCA-001735895;g__;s__
JBNKSI000000000	B1.bin.15	NO	58	278989	2427063	33.59	90798	99.18	0.2	0	High-quality	d__Bacteria;p__Campylobacterota;c__Campylobacteria;o__Campylobacterales;f__Sulfurimonadaceae;g__Sulfurimonas;s__
JBNKSZ000000000	B1.bin.16	NO	41	544436	3285924	62.34	205722	90.37	3.22	36	High-quality	d__Bacteria;p__Proteobacteria;c__Alphaproteobacteria;o__Rhodobacterales;f__Rhodobacteraceae;g__HL-12;s__
JBNKSR000000000	B1.bin.18	NO	1349	22231	4972699	36.71	4367	85.05	2.8	0	Medium-quality	d__Bacteria;p__Bacteroidota;c__Bacteroidia;o__Bacteroidales;f__UBA10428;g__UBA10428;s__
JBNKSU000000000	B1.bin.19	NO	35	389065	3326691	60.79	177388	84.54	4.49	50	Medium-quality	d__Bacteria;p__Proteobacteria;c__Alphaproteobacteria;o__Rhodobacterales;f__Rhodobacteraceae;g__HL-12;s__
JBNKSL000000000	B1.bin.2	YES	114	232514	4247546	45.44	69425	79.94	5.09	14.29	Medium-quality	d__Bacteria;p__Proteobacteria;c__Gammaproteobacteria;o__GCA-001735895;f__GCA-001735895;g__;s__
JBNKQV000000000	B1.bin.20	NO	593	13455	2033448	55.15	3928	64.8	3.84	0	Medium-quality	d__Bacteria;p__Verrucomicrobiota;c__Kiritimatiellae;o__Kiritimatiellales;f__Pontiellaceae;g__Pontiella;s__
JBNKST000000000	B1.bin.3	NO	1447	17529	4039326	51.41	3260	69.45	1.65	0	Medium-quality	d__Bacteria;p__Fibrobacterota;c__Chitinivibrionia;o__Chitinivibrionales;f__Chitinispirillaceae;g__;s__
JBNKSN000000000	B1.bin.4	NO	1248	20088	4223295	56.08	4080	84.34	3.65	14.29	Medium-quality	d__Bacteria;p__Verrucomicrobiota;c__Verrucomicrobiae;o__Opitutales;f__Opitutaceae;g__DG1235;s__
JBNKSV000000000	B1.bin.5	YES	78	133826	2363990	52.09	40306	89.98	1.3	0	Medium-quality	d__Bacteria;p__Proteobacteria;c__Gammaproteobacteria;o__Chromatiales;f__Sedimenticolaceae;g__;s__
JBNKSO000000000	B1.bin.6	NO	509	13464	1765856	60.76	3915	72.63	3.79	38.89	Medium-quality	d__Bacteria;p__Proteobacteria;c__Gammaproteobacteria;o__Chromatiales;f__Sedimenticolaceae;g__;s__
JBNKSP000000000	B1.bin.7	NO	278	42300	1724126	50.96	7793	85.69	1.67	0	Medium-quality	d__Bacteria;p__Proteobacteria;c__Alphaproteobacteria;o__Micavibrionales;f__Micavibrionaceae;g__;s__
JBNKSW000000000	B1.bin.8	NO	750	91417	5096396	44.5	9532	77.72	4.18	35	Medium-quality	d__Bacteria;p__Proteobacteria;c__Gammaproteobacteria;o__GCA-001735895;f__GCA-001735895;g__;s__
JBNKSJ000000000	B1.bin.9	YES	740	14680	2236679	39	3595	81.51	2.3	0	Medium-quality	d__Bacteria;p__Campylobacterota;c__Campylobacteria;o__Campylobacterales;f__Sulfurimonadaceae;g__Sulfurimonas;s__
JBNKSG000000000	B1B2.bin.1	YES	419	55349	4210821	56.54	13954	89.2	1.69	33.33	Medium-quality	d__Bacteria;p__Verrucomicrobiota;c__Verrucomicrobiae;o__Opitutales;f__Opitutaceae;g__DG1235;s__
JBNKSF000000000	B1B2.bin.10	NO	64	547797	5846128	47.54	185275	96.61	3.47	0	High-quality	d__Bacteria;p__Proteobacteria;c__Gammaproteobacteria;o__Pseudomonadales;f__Saccharospirillaceae;g__Gynuella;s__
JBNKSE000000000	B1B2.bin.11	NO	135	88179	2382259	52.16	22869	89.42	2.24	16.67	Medium-quality	d__Bacteria;p__Proteobacteria;c__Gammaproteobacteria;o__Chromatiales;f__Sedimenticolaceae;g__;s__
JBNKSD000000000	B1B2.bin.12	NO	818	15501	2207136	38.97	3082	78.05	2.77	0	Medium-quality	d__Bacteria;p__Campylobacterota;c__Campylobacteria;o__Campylobacterales;f__Sulfurimonadaceae;g__;s__
JBNKQT000000000	B1B2.bin.13	NO	425	30070	2611246	54.63	6706	58.62	0	0	Medium-quality	d__Bacteria;p__Proteobacteria;c__Alphaproteobacteria;o__Rhizobiales;f__Rhizobiaceae;g__Ensifer_A;s__
JBNKSC000000000	B1B2.bin.14	NO	26	708930	4110252	49.14	255089	99.25	0.91	0	High-quality	d__Bacteria;p__Proteobacteria;c__Alphaproteobacteria;o__Rhodospirillales;f__Terasakiellaceae;g__Terasakiella;s__
JBNKSB000000000	B1B2.bin.15	YES	285	46792	2473841	54.74	10110	87.87	2.03	0	Medium-quality	d__Bacteria;p__Verrucomicrobiota;c__Kiritimatiellae;o__Kiritimatiellales;f__Pontiellaceae;g__Pontiella;s__
JBNKSA000000000	B1B2.bin.16	NO	371	69366	2846464	45.52	10693	78.96	6.63	23.73	Medium-quality	d__Bacteria;p__Proteobacteria;c__Gammaproteobacteria;o__Enterobacterales;f__Vibrionaceae;g__Vibrio;s__
JBNKRZ000000000	B1B2.bin.17	YES	45	293623	1950606	50.85	88067	91.53	1.01	0	High-quality	d__Bacteria;p__Proteobacteria;c__Alphaproteobacteria;o__Micavibrionales;f__Micavibrionaceae;g__;s__
JBNKRY000000000	B1B2.bin.18	NO	349	20830	1746456	33.4	6200	78.03	0.81	0	Medium-quality	d__Bacteria;p__Campylobacterota;c__Campylobacteria;o__Campylobacterales;f__Arcobacteraceae;g__;s__
JBNKRX000000000	B1B2.bin.19	YES	39	358092	2447707	33.53	100586	99.39	0.2	0	High-quality	d__Bacteria;p__Campylobacterota;c__Campylobacteria;o__Campylobacterales;f__Sulfurimonadaceae;g__Sulfurimonas;s__
JBNKRW000000000	B1B2.bin.2	NO	226	21044	974594	59.35	5342	51.03	0	0	Medium-quality	d__Bacteria;p__Proteobacteria;c__Gammaproteobacteria;o__Chromatiales;f__Sedimenticolaceae;g__;s__
JBNKRV000000000	B1B2.bin.20	YES	327	148128	5829084	34.57	35929	100	0.54	0	High-quality	d__Bacteria;p__Bacteroidota;c__Bacteroidia;o__Bacteroidales;f__Marinilabiliaceae;g__CG51;s__
JBNKRU000000000	B1B2.bin.21	NO	38	95235	666097	44.56	32716	58.52	0.85	0	Medium-quality	d__Bacteria;p__Patescibacteria;c__Paceibacteria;o__UBA9983;f__UBA2163;g__OLB19;s__
JBNKRT000000000	B1B2.bin.23	NO	1291	13552	4189139	50.59	3759	68.84	1.65	0	Medium-quality	d__Bacteria;p__Fibrobacterota;c__Chitinivibrionia;o__Chitinivibrionales;f__Chitinispirillaceae;g__;s__
JBNKRS000000000	B1B2.bin.24	NO	147	111378	3038471	57.13	31929	75.86	4.08	95	Medium-quality	d__Bacteria;p__Proteobacteria;c__Gammaproteobacteria;o__Chromatiales;f__Sedimenticolaceae;g__;s__
JBNKRR000000000	B1B2.bin.25	NO	1872	5292	2860681	39.12	1530	53.65	6.61	46.15	Medium-quality	d__Bacteria;p__Bacteroidota;c__Bacteroidia;o__Cytophagales;f__Cyclobacteriaceae;g__;s__
JBNKRQ000000000	B1B2.bin.26	NO	1188	5450	1982659	51.74	1729	52.26	4.47	75	Medium-quality	d__Bacteria;p__Proteobacteria;c__Gammaproteobacteria;o__Chromatiales;f__Sedimenticolaceae;g__;s__
JBNKRP000000000	B1B2.bin.27	NO	1125	8163	2490049	50.3	2418	63.41	1.92	0	Medium-quality	d__Bacteria;p__Proteobacteria;c__Gammaproteobacteria;o__Pseudomonadales;f__Cellvibrionaceae;g__;s__
JBNKRO000000000	B1B2.bin.28	NO	1156	30679	2263829	50.66	2018	57.24	1.11	0	Medium-quality	d__Bacteria;p__Proteobacteria;c__Gammaproteobacteria;o__Methylococcales;f__Methylomonadaceae;g__Methylomonas;s__
JBNKRN000000000	B1B2.bin.29	NO	1630	9374	3270308	52.87	2070	51.6	0.91	0	Medium-quality	d__Bacteria;p__Chloroflexota;c__Anaerolineae;o__Promineofilales;f__Promineofilaceae;g__GCA-2746795;s__
JBNKRM000000000	B1B2.bin.3	NO	38	547503	3569925	60.74	226066	94.26	4.49	45.83	High-quality	d__Bacteria;p__Proteobacteria;c__Alphaproteobacteria;o__Rhodobacterales;f__Rhodobacteraceae;g__HL-12;s__
JBNKRL000000000	B1B2.bin.4	YES	65	943081	3405298	27.93	376186	84.55	1.9	50	Medium-quality	d__Bacteria;p__Campylobacterota;c__Campylobacteria;o__Campylobacterales;f__Arcobacteraceae;g__Halarcobacter;s__
JBNKRK000000000	B1B2.bin.5	NO	316	100092	4650542	36.89	23820	89.7	2.15	0	Medium-quality	d__Bacteria;p__Bacteroidota;c__Bacteroidia;o__Bacteroidales;f__UBA10428;g__UBA10428;s__
JBNKRJ000000000	B1B2.bin.6	YES	144	212848	7065093	34.27	81871	98.66	2.69	0	High-quality	d__Bacteria;p__Bacteroidota;c__Bacteroidia;o__Bacteroidales;f__NBLH01;g__NBLH01;s__
JBNKRI000000000	B1B2.bin.7	NO	59	167688	2437450	27.89	83287	93.09	2.24	12.5	High-quality	d__Bacteria;p__Campylobacterota;c__Campylobacteria;o__Campylobacterales;f__Arcobacteraceae;g__Arcobacter;s__
JBNKRH000000000	B1B2.bin.8	NO	325	75372	4127348	44.65	20856	69.83	5.17	75	Medium-quality	d__Bacteria;p__Proteobacteria;c__Gammaproteobacteria;o__GCA-001735895;f__GCA-001735895;g__;s__
JBNKRG000000000	B1B2.bin.9	NO	47	311878	2975539	62.37	177480	82.53	0.15	0	Medium-quality	d__Bacteria;p__Proteobacteria;c__Alphaproteobacteria;o__Rhodobacterales;f__Rhodobacteraceae;g__HL-12;s__
JBNKRA000000000	B2.bin.1	NO	403	26648	2207035	57.12	6848	53.71	2.26	11.11	Medium-quality	d__Bacteria;p__Proteobacteria;c__Gammaproteobacteria;o__Chromatiales;f__Sedimenticolaceae;g__;s__
JBNKQZ000000000	B2.bin.10	NO	33	1175867	3642895	60.61	415349	99.54	1.46	12.5	High-quality	d__Bacteria;p__Proteobacteria;c__Alphaproteobacteria;o__Rhodobacterales;f__Rhodobacteraceae;g__HL-12;s__
JBNKRC000000000	B2.bin.11	YES	362	71804	2787851	45.62	10440	81.96	2.42	16.67	Medium-quality	d__Bacteria;p__Proteobacteria;c__Gammaproteobacteria;o__Enterobacterales;f__Vibrionaceae;g__Vibrio;s__
JBNKRD000000000	B2.bin.12	NO	591	21707	2706419	36.51	4960	53.28	1.72	0	Medium-quality	d__Bacteria;p__Bacteroidota;c__Bacteroidia;o__Bacteroidales;f__Marinilabiliaceae;g__;s__
JBQOME000000000	B2.bin.14	NO	426	15919	1711316	33.29	4931	80.05	1.75	50	Medium-quality	d__Bacteria;p__Campylobacterota;c__Campylobacteria;o__Campylobacterales;f__Arcobacteraceae;g__;s__
JBNKRF000000000	B2.bin.2	NO	335	95905	5609296	34.43	37362	98.91	0.54	0	High-quality	d__Bacteria;p__Bacteroidota;c__Bacteroidia;o__Bacteroidales;f__Marinilabiliaceae;g__CG51;s__
JBNKQX000000000	B2.bin.3	NO	52	167669	2485453	27.99	78248	98.98	1.42	50	High-quality	d__Bacteria;p__Campylobacterota;c__Campylobacteria;o__Campylobacterales;f__Arcobacteraceae;g__Arcobacter;s__
JBNKQY000000000	B2.bin.4	YES	29	708930	4097195	49.15	255089	99.39	0.91	0	High-quality	d__Bacteria;p__Proteobacteria;c__Alphaproteobacteria;o__Rhodospirillales;f__Terasakiellaceae;g__Terasakiella;s__
JBQOMF000000000	B2.bin.5	NO	229	120085	4113550	44.79	27165	87.16	4.68	35	Medium-quality	d__Bacteria;p__Proteobacteria;c__Gammaproteobacteria;o__GCA-001735895;f__GCA-001735895;g__;s__
JBNKRB000000000	B2.bin.6	YES	47	547797	5661767	47.55	185275	94.44	2.46	0	High-quality	d__Bacteria;p__Proteobacteria;c__Gammaproteobacteria;o__Pseudomonadales;f__Saccharospirillaceae;g__Gynuella;s__
JBQOMG000000000	B2.bin.7	NO	204	37632	1798381	34.1	11232	86.09	1.06	0	Medium-quality	d__Bacteria;p__Campylobacterota;c__Campylobacteria;o__Campylobacterales;f__Sulfurimonadaceae;g__Sulfurimonas;s__
JBQOMH000000000	B2.bin.8	NO	1580	7205	2673556	62.92	1727	52.3	6.03	75	Medium-quality	d__Bacteria;p__Proteobacteria;c__Alphaproteobacteria;o__Rhodobacterales;f__Rhodobacteraceae;g__HL-12;s__
JBNKRE000000000	B2.bin.9	NO	31	397041	3108595	27.86	189381	75.01	1.76	20	Medium-quality	d__Bacteria;p__Campylobacterota;c__Campylobacteria;o__Campylobacterales;f__Arcobacteraceae;g__Halarcobacter;s__
JBNLGC000000000	C1.bin.1	NO	743	11567	2105593	64.42	3036	51.86	1.37	0	Medium-quality	d__Bacteria;p__Proteobacteria;c__Gammaproteobacteria;o__Woeseiales;f__Woeseiaceae;g__UBA1844;s__
JBQOMJ000000000	C1.bin.10	NO	799	37286	2126317	55.09	2751	56.03	3.93	21.43	Medium-quality	d__Bacteria;p__Proteobacteria;c__Gammaproteobacteria;o__Methylococcales;f__Methylomonadaceae;g__Methylomarinum;s__
JBNLFP000000000	C1.bin.11	NO	96	13140	479806	43.16	5855	51.68	0.85	0	Medium-quality	d__Bacteria;p__Patescibacteria;c__Paceibacteria;o__UBA9983;f__UBA2163;g__;s__
JBNLGD000000000	C1.bin.12	YES	80	251964	3785927	48.67	79920	82.76	0	0	Medium-quality	d__Bacteria;p__Proteobacteria;c__Gammaproteobacteria;o__Methylococcales;f__Methylomonadaceae;g__;s__
JBNLFL000000000	C1.bin.13	NO	42	302698	3355733	48.52	144771	99.59	1.63	0	High-quality	d__Bacteria;p__Campylobacterota;c__Campylobacteria;o__Campylobacterales;f__Sulfurimonadaceae;g__;s__
JBNLGO000000000	C1.bin.14	YES	378	101064	4036193	36.05	17483	77.74	6.66	6.9	Medium-quality	d__Bacteria;p__Bacteroidota;c__Bacteroidia;o__Cytophagales;f__Cyclobacteriaceae;g__;s__
JBNLGH000000000	C1.bin.15	NO	39	252788	2340386	53.47	135486	100	5.17	31.25	Medium-quality	d__Bacteria;p__Proteobacteria;c__Zetaproteobacteria;o__Mariprofundales;f__Mariprofundaceae;g__;s__
JBNLFX000000000	C1.bin.16	NO	77	119138	1998943	55.03	45039	91.18	1.68	0	High-quality	d__Bacteria;p__Proteobacteria;c__Zetaproteobacteria;o__Mariprofundales;f__Mariprofundaceae;g__;s__
JBNLGU000000000	C1.bin.17	YES	272	58153	2769602	56.84	15608	86.3	3.38	0	Medium-quality	d__Bacteria;p__Verrucomicrobiota;c__Kiritimatiellae;o__Kiritimatiellales;f__Pontiellaceae;g__Pontiella;s__
JBNLFM000000000	C1.bin.18	NO	225	146964	5930658	49.88	43788	97.74	4.95	0	High-quality	d__Bacteria;p__Fibrobacterota;c__Chitinivibrionia;o__Chitinivibrionales;f__Chitinispirillaceae;g__;s__
JBNLGE000000000	C1.bin.19	NO	1105	55194	8882100	66.66	11025	88.65	2.93	14.29	Medium-quality	d__Bacteria;p__Myxococcota;c__Polyangia;o__Polyangiales;f__Polyangiaceae;g__;s__
JBNLGQ000000000	C1.bin.2	YES	74	363753	5427749	44.74	189117	77.59	1.72	0	Medium-quality	d__Bacteria;p__Proteobacteria;c__Gammaproteobacteria;o__GCA-001735895;f__GCA-001735895;g__;s__
JBNLGT000000000	C1.bin.20	YES	197	150522	3345328	54.92	28173	93.59	0.39	0	High-quality	d__Bacteria;p__Proteobacteria;c__Alphaproteobacteria;o__Rhizobiales;f__Rhizobiaceae;g__Ensifer_A;s__
JBNLGP000000000	C1.bin.21	NO	247	49168	2022131	30.89	12701	76.45	3.05	50	Medium-quality	d__Bacteria;p__Campylobacterota;c__Campylobacteria;o__Campylobacterales;f__Arcobacteraceae;g__;s__
JBNLFY000000000	C1.bin.22	NO	145	166810	3233056	55.44	35745	74.99	0.69	0	Medium-quality	d__Bacteria;p__Proteobacteria;c__Gammaproteobacteria;o__Chromatiales;f__Sedimenticolaceae;g__Thiodiazotropha;s__
JBNLGF000000000	C1.bin.23	NO	915	43919	3953467	47.39	5285	81.51	1.87	33.33	Medium-quality	d__Bacteria;p__Spirochaetota;c__Leptospirae;o__Leptospirales;f__;g__;s__
JBQOMI000000000	C1.bin.24	NO	496	11984	1458909	56.51	3261	57.65	0	0	Medium-quality	d__Bacteria;p__Proteobacteria;c__Zetaproteobacteria;o__Mariprofundales;f__Mariprofundaceae;g__;s__
JBNLFZ000000000	C1.bin.25	NO	388	14266	2146337	34.08	6263	51.1	0	0	Medium-quality	d__Bacteria;p__Bacteroidota;c__Bacteroidia;o__Bacteroidales;f__Marinilabiliaceae;g__CG51;s__
JBNLGN000000000	C1.bin.26	NO	16	312090	1667221	38.66	247072	99.59	1.23	0	High-quality	d__Bacteria;p__Campylobacterota;c__Campylobacteria;o__Campylobacterales;f__Sulfurovaceae;g__;s__
JBNLGS000000000	C1.bin.27	NO	287	74143	3938618	60.41	22566	82.43	3.11	50	Medium-quality	d__Bacteria;p__Proteobacteria;c__Gammaproteobacteria;o__Chromatiales;f__Sedimenticolaceae;g__;s__
JBNLGB000000000	C1.bin.28	NO	544	18833	2379924	54.7	5146	69.91	0.25	20	Medium-quality	d__Bacteria;p__Proteobacteria;c__Alphaproteobacteria;o__Rhizobiales;f__Rhizobiaceae;g__Ensifer_A;s__
JBNLFH000000000	C1.bin.29	NO	985	11411	2431542	51.7	2458	54.91	7.98	30.23	Medium-quality	d__Bacteria;p__Proteobacteria;c__Gammaproteobacteria;o__Methylococcales;f__Methylomonadaceae;g__;s__
JBNLFV000000000	C1.bin.3	NO	38	362478	3520976	62.39	112759	98.93	1.03	12.5	High-quality	d__Bacteria;p__Proteobacteria;c__Alphaproteobacteria;o__Rhodobacterales;f__Rhodobacteraceae;g__HL-12;s__
JBNLGK000000000	C1.bin.30	NO	370	18186	1488130	41.32	4533	79.26	1.02	0	Medium-quality	d__Bacteria;p__Campylobacterota;c__Campylobacteria;o__Campylobacterales;f__Sulfurovaceae;g__Sulfurovum;s__
JBNLFU000000000	C1.bin.31	NO	331	35782	2182824	55.58	9313	74.55	2.49	71.43	Medium-quality	d__Bacteria;p__Proteobacteria;c__Gammaproteobacteria;o__Thiohalomonadales;f__Thiohalomonadaceae;g__SLDE01;s__
JBNLGI000000000	C1.bin.32	YES	238	71366	3872254	60.65	27254	82.95	2.29	30	Medium-quality	d__Bacteria;p__Proteobacteria;c__Gammaproteobacteria;o__Chromatiales;f__Sedimenticolaceae;g__;s__
JBNLFQ000000000	C1.bin.33	NO	556	56954	5286772	60.67	14005	92.94	2	0	High-quality	d__Bacteria;p__Proteobacteria;c__Alphaproteobacteria;o__Rhizobiales;f__Stappiaceae;g__Roseibium;s__
JBQOMK000000000	C1.bin.34	NO	166	9940	549916	46.28	3766	52.06	1.88	0	Medium-quality	d__Bacteria;p__Patescibacteria;c__Paceibacteria;o__UBA9983;f__UBA2163;g__OLB19;s__
JBNLFI000000000	C1.bin.35	NO	356	32204	1821847	41.1	6741	85.97	0.55	0	Medium-quality	d__Bacteria;p__Proteobacteria;c__Gammaproteobacteria;o__Burkholderiales;f__Methylophilaceae;g__GCA-2401735;s__
JBNLFT000000000	C1.bin.36	YES	351	76026	3319030	55.65	14590	84.84	2.93	41.67	Medium-quality	d__Bacteria;p__Proteobacteria;c__Gammaproteobacteria;o__Methylococcales;f__Methylomonadaceae;g__Methylomarinum;s__
JBNLFR000000000	C1.bin.37	YES	531	76031	6391860	53.89	16517	89.33	6.29	15.79	Medium-quality	d__Bacteria;p__Desulfobacterota;c__Desulfobacteria;o__Desulfobacterales;f__Desulfosarcinaceae;g__;s__
JBNLFF000000000	C1.bin.38	NO	573	22999	2939828	64.31	7269	55.49	1.72	0	Medium-quality	d__Bacteria;p__Proteobacteria;c__Gammaproteobacteria;o__Chromatiales;f__Sedimenticolaceae;g__;s__
JBNLFJ000000000	C1.bin.39	NO	792	65524	6433166	51.05	11398	97.95	5.49	26.09	Medium-quality	d__Bacteria;p__Proteobacteria;c__Gammaproteobacteria;o__Pseudomonadales;f__Cellvibrionaceae;g__R142;s__
JBNLFW000000000	C1.bin.4	NO	396	13829	1668812	53.3	4527	60.81	1.91	11.11	Medium-quality	d__Bacteria;p__Proteobacteria;c__Gammaproteobacteria;o__Thiohalomonadales_A;f__UBA6429;g__;s__
JBNLGL000000000	C1.bin.40	NO	1388	5566	2519329	68.24	1900	53.95	6.23	23.53	Medium-quality	d__Bacteria;p__Proteobacteria;c__Alphaproteobacteria;o__Kiloniellales;f__Kiloniellaceae;g__BBD-1991-14;s__
JBNLGG000000000	C1.bin.42	NO	221	198655	4930252	41.63	49376	96.73	3.47	22.22	High-quality	d__Bacteria;p__Bacteroidota;c__Bacteroidia;o__Cytophagales;f__Cyclobacteriaceae;g__;s__
JBNLGM000000000	C1.bin.43	YES	18	839966	2342957	51.89	633601	90.53	0.49	0	High-quality	d__Bacteria;p__Proteobacteria;c__Gammaproteobacteria;o__Chromatiales;f__Sedimenticolaceae;g__;s__
JBQOML000000000	C1.bin.44	NO	1613	10499	3983539	49.53	2440	60.68	9.24	16.67	Medium-quality	d__Bacteria;p__Chloroflexota;c__Anaerolineae;o__4572-78;f__J111;g__J095;s__
JBNLFG000000000	C1.bin.45	NO	37	383660	4221680	49.6	209658	93.64	0.91	0	High-quality	d__Bacteria;p__Chloroflexota;c__Anaerolineae;o__Anaerolineales;f__EnvOPS12;g__;s__
JBNLFK000000000	C1.bin.46	NO	1316	8368	2560519	54.05	2032	62.69	2.8	0	Medium-quality	d__Bacteria;p__Spirochaetota;c__Spirochaetia;o__Spirochaetales;f__Spirochaetaceae_B;g__SZUA-368;s__
JBNLFO000000000	C1.bin.5	NO	1270	11898	3104429	56.79	2752	57.89	0.7	0	Medium-quality	d__Bacteria;p__Spirochaetota;c__Leptospirae;o__Leptospirales;f__;g__;s__
JBNLGR000000000	C1.bin.6	NO	156	185823	4615861	45.28	61898	92.89	2.88	0	High-quality	d__Bacteria;p__Proteobacteria;c__Gammaproteobacteria;o__GCA-001735895;f__GCA-001735895;g__;s__
JBQOMM000000000	C1.bin.7	NO	915	8497	2199072	42.12	2423	53.24	2.75	0	Medium-quality	d__Bacteria;p__Spirochaetota;c__Leptospirae;o__Leptospirales;f__;g__;s__
JBNLFN000000000	C1.bin.8	NO	180	105411	4092547	50.71	36821	94.35	3.55	0	High-quality	d__Bacteria;p__Desulfobacterota;c__Desulfobacteria;o__Desulfobacterales;f__Desulfosarcinaceae;g__;s__
JBNLGJ000000000	C1.bin.9	YES	92	168007	3763121	51.54	56052	98.98	0.76	0	High-quality	d__Bacteria;p__Proteobacteria;c__Gammaproteobacteria;o__Pseudomonadales;f__Cellvibrionaceae;g__Cellvibrio;s__
JBNLFE000000000	C1C2.bin.1	NO	207	184918	4389653	45.12	39334	91.3	3.23	27.27	High-quality	d__Bacteria;p__Proteobacteria;c__Gammaproteobacteria;o__GCA-001735895;f__GCA-001735895;g__;s__
JBNLFD000000000	C1C2.bin.10	NO	645	28466	2907375	47.87	5271	57.09	4	50	Medium-quality	d__Bacteria;p__Chloroflexota;c__Anaerolineae;o__4572-78;f__J111;g__J095;s__
JBNLFC000000000	C1C2.bin.11	YES	640	31465	3881779	47.47	8022	84.08	0	0	Medium-quality	d__Bacteria;p__Spirochaetota;c__Leptospirae;o__Leptospirales;f__;g__;s__
JBNLFB000000000	C1C2.bin.12	NO	23	197399	891496	52.86	85132	72.77	0.99	0	Medium-quality	d__Bacteria;p__Patescibacteria;c__ABY1;o__SG8-24;f__2-12-FULL-60-25;g__;s__
JBNLFA000000000	C1C2.bin.13	YES	44	383660	4147852	49.61	219871	93.64	0.91	0	High-quality	d__Bacteria;p__Chloroflexota;c__Anaerolineae;o__Anaerolineales;f__EnvOPS12;g__;s__
JBNLEZ000000000	C1C2.bin.14	NO	650	27052	3286783	67.49	6257	83.8	3.57	50	Medium-quality	d__Bacteria;p__Proteobacteria;c__Alphaproteobacteria;o__Rhodobacterales;f__Rhodobacteraceae;g__UBA996;s__
JBNLEY000000000	C1C2.bin.15	NO	164	84634	3194290	51.3	37079	74.09	2.83	25	Medium-quality	d__Bacteria;p__Desulfobacterota;c__Desulfobacteria;o__Desulfobacterales;f__Desulfosarcinaceae;g__;s__
JBNLEX000000000	C1C2.bin.16	NO	426	108890	4410217	41.58	16875	90.28	2.53	22.22	High-quality	d__Bacteria;p__Bacteroidota;c__Bacteroidia;o__Cytophagales;f__Cyclobacteriaceae;g__;s__
JBNLEW000000000	C1C2.bin.17	NO	91	154619	3645364	42.54	84590	99.83	3.37	4.55	High-quality	d__Bacteria;p__Proteobacteria;c__Gammaproteobacteria;o__Methylococcales;f__Methylomonadaceae;g__;s__
JBNLEV000000000	C1C2.bin.18	NO	97	212734	3370115	56.93	62891	71.43	3.08	15.38	Medium-quality	d__Bacteria;p__Proteobacteria;c__Gammaproteobacteria;o__Chromatiales;f__Sedimenticolaceae;g__;s__
JBNLEU000000000	C1C2.bin.19	NO	141	98801	2962678	61.1	38963	96.09	1.34	11.11	High-quality	d__Bacteria;p__Proteobacteria;c__Alphaproteobacteria;o__Sphingomonadales;f__Sphingomonadaceae;g__Altererythrobacter;s__
JBNLET000000000	C1C2.bin.2	YES	272	99826	4370814	68.81	22084	91.33	0.92	36.36	High-quality	d__Bacteria;p__Proteobacteria;c__Gammaproteobacteria;o__Burkholderiales;f__Rhodocyclaceae;g__UBA5533;s__
JBNLES000000000	C1C2.bin.20	NO	126	209534	4884465	44.9	59301	86.14	4.18	6.25	Medium-quality	d__Bacteria;p__Proteobacteria;c__Gammaproteobacteria;o__GCA-001735895;f__GCA-001735895;g__;s__
JBNLER000000000	C1C2.bin.21	NO	82	169990	3648694	51.66	59551	98.12	0.71	20	High-quality	d__Bacteria;p__Proteobacteria;c__Gammaproteobacteria;o__Pseudomonadales;f__Cellvibrionaceae;g__Cellvibrio;s__
JBNLEQ000000000	C1C2.bin.22	NO	652	10605	2079419	43.01	3490	58.02	3.29	0	Medium-quality	d__Bacteria;p__Proteobacteria;c__Gammaproteobacteria;o__Enterobacterales;f__Kangiellaceae;g__Pleionea;s__
JBNLEP000000000	C1C2.bin.23	NO	138	18721	650971	46.37	5375	61.62	0	0	Medium-quality	d__Bacteria;p__Patescibacteria;c__Paceibacteria;o__UBA9983;f__UBA2163;g__OLB19;s__
JBNLEO000000000	C1C2.bin.24	YES	44	288456	2766351	56.56	154160	97.64	0.8	0	High-quality	d__Bacteria;p__Proteobacteria;c__Alphaproteobacteria;o__Rhodobacterales;f__Rhodobacteraceae;g__UBA3077;s__
JBNLEN000000000	C1C2.bin.25	YES	375	111052	7112488	61.25	31542	87.69	2.44	0	Medium-quality	d__Bacteria;p__Myxococcota;c__Polyangia;o__Polyangiales;f__Polyangiaceae;g__SZUA-265;s__
JBNLEM000000000	C1C2.bin.26	NO	214	168800	3630754	54.98	33251	94.08	0.61	0	High-quality	d__Bacteria;p__Proteobacteria;c__Alphaproteobacteria;o__Rhizobiales;f__Rhizobiaceae;g__Ensifer_A;s__
JBNLEL000000000	C1C2.bin.27	YES	5	940058	1668106	38.66	940058	99.59	1.23	0	High-quality	d__Bacteria;p__Campylobacterota;c__Campylobacteria;o__Campylobacterales;f__Sulfurovaceae;g__;s__
JBNLEK000000000	C1C2.bin.28	NO	214	126266	3849823	64.16	55638	96.2	9.47	16.22	Medium-quality	d__Bacteria;p__Proteobacteria;c__Alphaproteobacteria;o__Rhodobacterales;f__Rhodobacteraceae;g__O448;s__
JBNLEJ000000000	C1C2.bin.29	NO	721	16240	3009101	46.59	4659	63.83	1.61	0	Medium-quality	d__Bacteria;p__Bacteroidota;c__Bacteroidia;o__Bacteroidales;f__UBA10428;g__UBA10428;s__
JBNLEI000000000	C1C2.bin.3	YES	329	57264	3210213	47.24	18082	81.66	4.34	22.73	Medium-quality	d__Bacteria;p__Proteobacteria;c__Gammaproteobacteria;o__Methylococcales;f__Methylomonadaceae;g__Methylomarinum;s__
JBNLEH000000000	C1C2.bin.30	NO	87	296434	3268996	62.36	102346	91.03	1.86	15.38	High-quality	d__Bacteria;p__Proteobacteria;c__Alphaproteobacteria;o__Rhodobacterales;f__Rhodobacteraceae;g__HL-12;s__
JBNLEG000000000	C1C2.bin.31	NO	689	20499	2698857	54.49	4389	69.93	0.76	0	Medium-quality	d__Bacteria;p__Proteobacteria;c__Alphaproteobacteria;o__Rhizobiales;f__Rhizobiaceae;g__Ensifer_A;s__
JBNLEF000000000	C1C2.bin.32	NO	178	71266	1845839	54.44	15718	78.12	2.24	11.11	Medium-quality	d__Bacteria;p__Proteobacteria;c__Gammaproteobacteria;o__Burkholderiales;f__Gallionellaceae;g__Sideroxydans;s__
JBNLEE000000000	C1C2.bin.33	NO	75	170446	3541744	58.29	75904	72.41	1.72	0	Medium-quality	d__Bacteria;p__Proteobacteria;c__Gammaproteobacteria;o__Chromatiales;f__Sedimenticolaceae;g__Thiodiazotropha;s__
JBNLED000000000	C1C2.bin.34	YES	285	199825	7501064	62.91	41447	93.23	3.23	0	High-quality	d__Bacteria;p__Myxococcota;c__Polyangia;o__;f__;g__;s__
JBNLEC000000000	C1C2.bin.35	YES	175	141802	3410205	41.84	34701	95.46	0.71	25	High-quality	d__Bacteria;p__Bacteroidota;c__Bacteroidia;o__Flavobacteriales;f__Flavobacteriaceae;g__Muricauda;s__
JBNLEB000000000	C1C2.bin.36	YES	21	374186	2306534	53.29	210289	98.74	1.68	0	High-quality	d__Bacteria;p__Proteobacteria;c__Zetaproteobacteria;o__Mariprofundales;f__Mariprofundaceae;g__;s__
JBNLEA000000000	C1C2.bin.37	YES	48	248574	3313468	48.59	92995	99.59	1.42	0	High-quality	d__Bacteria;p__Campylobacterota;c__Campylobacteria;o__Campylobacterales;f__Sulfurimonadaceae;g__;s__
JBNLDZ000000000	C1C2.bin.38	NO	79	121217	2118224	54.92	40551	98.74	1.68	50	High-quality	d__Bacteria;p__Proteobacteria;c__Zetaproteobacteria;o__Mariprofundales;f__Mariprofundaceae;g__;s__
JBNLDY000000000	C1C2.bin.39	NO	347	10919	1007169	50.04	3048	54.31	0	0	Medium-quality	d__Bacteria;p__Proteobacteria;c__Zetaproteobacteria;o__Mariprofundales;f__Mariprofundaceae;g__Ghiorsea;s__
JBNLDX000000000	C1C2.bin.4	NO	181	345033	9847390	70.24	85753	97.46	1.98	0	High-quality	d__Bacteria;p__Myxococcota;c__Polyangia;o__Haliangiales;f__Haliangiaceae;g__Haliangium;s__
JBNLDW000000000	C1C2.bin.40	NO	16	572779	2134321	51.78	263646	83.22	0.49	0	Medium-quality	d__Bacteria;p__Proteobacteria;c__Gammaproteobacteria;o__Chromatiales;f__Sedimenticolaceae;g__;s__
JBNLDV000000000	C1C2.bin.41	NO	316	53930	2664815	61.28	11677	59.37	1.8	30	Medium-quality	d__Bacteria;p__Proteobacteria;c__Alphaproteobacteria;o__Rhodobacterales;f__Rhodobacteraceae;g__Silicimonas;s__
JBNLDU000000000	C1C2.bin.42	NO	196	138987	4045614	48.65	37446	98.91	4.37	14.29	High-quality	d__Bacteria;p__Proteobacteria;c__Gammaproteobacteria;o__Methylococcales;f__Methylomonadaceae;g__;s__
JBNLDT000000000	C1C2.bin.43	YES	22	429974	1793302	33.42	211389	94.26	2.25	0	High-quality	d__Bacteria;p__Verrucomicrobiota_A;c__Chlamydiia;o__Parachlamydiales;f__SM23-39;g__;s__
JBNLDS000000000	C1C2.bin.44	NO	374	72942	3747165	55.59	17261	88.16	4.3	13.04	Medium-quality	d__Bacteria;p__Proteobacteria;c__Gammaproteobacteria;o__Methylococcales;f__Methylomonadaceae;g__Methylomarinum;s__
JBNLDR000000000	C1C2.bin.45	YES	186	44854	2181157	61.03	18125	86.73	0.22	0	Medium-quality	d__Bacteria;p__Proteobacteria;c__Alphaproteobacteria;o__Sphingomonadales;f__Sphingomonadaceae;g__Altererythrobacter;s__
JBNLDQ000000000	C1C2.bin.46	YES	44	403262	3176150	46.73	120287	93.19	1.12	0	High-quality	d__Bacteria;p__Spirochaetota;c__Leptospirae;o__Turneriellales;f__Turneriellaceae;g__;s__
JBNLDP000000000	C1C2.bin.47	NO	514	53640	3811943	57.84	10035	97.5	3.53	50	High-quality	d__Bacteria;p__Proteobacteria;c__Gammaproteobacteria;o__Xanthomonadales;f__Marinicellaceae;g__;s__
JBNLDO000000000	C1C2.bin.48	NO	252	127012	4299587	55.69	45435	81.03	3.45	100	Medium-quality	d__Bacteria;p__Proteobacteria;c__Gammaproteobacteria;o__Chromatiales;f__Sedimenticolaceae;g__Sedimenticola;s__
JBNLDN000000000	C1C2.bin.49	NO	118	516648	5438742	49.53	215916	99.48	1.71	0	High-quality	d__Bacteria;p__Proteobacteria;c__Gammaproteobacteria;o__Pseudomonadales;f__Oleiphilaceae;g__Hahella;s__
JBNLDM000000000	C1C2.bin.5	YES	158	152646	4019054	56.49	38466	94.83	7.21	89.47	Medium-quality	d__Bacteria;p__Verrucomicrobiota;c__Kiritimatiellae;o__Kiritimatiellales;f__Pontiellaceae;g__Pontiella;s__
JBNLDL000000000	C1C2.bin.50	NO	408	30012	2933338	49.98	8206	78.85	1.4	0	Medium-quality	d__Bacteria;p__Proteobacteria;c__Gammaproteobacteria;o__Pseudomonadales;f__Cellvibrionaceae;g__R142;s__
JBNLDK000000000	C1C2.bin.51	NO	254	250325	9490437	66.84	65925	92.33	3.57	22.22	High-quality	d__Bacteria;p__Myxococcota;c__Polyangia;o__Polyangiales;f__Polyangiaceae;g__;s__
JBNLDJ000000000	C1C2.bin.52	NO	836	38829	5900145	45.57	9464	87.33	3.28	0	Medium-quality	d__Bacteria;p__Chloroflexota;c__Anaerolineae;o__SBR1031;f__J027;g__;s__
JBNLDI000000000	C1C2.bin.53	NO	984	19396	3402983	56.91	4299	74.94	2.9	12.5	Medium-quality	d__Bacteria;p__Verrucomicrobiota;c__Verrucomicrobiae;o__Opitutales;f__Opitutaceae;g__DG1235;s__
JBNLDH000000000	C1C2.bin.54	NO	69	44540	594898	43.01	12179	60.09	1.71	0	Medium-quality	d__Bacteria;p__Patescibacteria;c__Paceibacteria;o__UBA9983;f__UBA2163;g__;s__
JBNLDG000000000	C1C2.bin.56	NO	276	76210	3863498	60.35	24079	78.61	3.44	43.75	Medium-quality	d__Bacteria;p__Proteobacteria;c__Gammaproteobacteria;o__Chromatiales;f__Sedimenticolaceae;g__;s__
JBNLDF000000000	C1C2.bin.57	NO	144	67983	2101772	55.51	25818	74.56	2.29	11.11	Medium-quality	d__Bacteria;p__Proteobacteria;c__Gammaproteobacteria;o__Thiohalomonadales;f__Thiohalomonadaceae;g__SLDE01;s__
JBNLDE000000000	C1C2.bin.58	YES	255	77745	3645604	63.34	23083	92.4	3.42	24.14	High-quality	d__Bacteria;p__Proteobacteria;c__Alphaproteobacteria;o__Rhizobiales;f__Rhizobiaceae;g__Zhengella;s__
JBNLDD000000000	C1C2.bin.59	NO	425	16324	1461927	55.15	3853	57.02	0.85	0	Medium-quality	d__Bacteria;p__Campylobacterota;c__Campylobacteria;o__Campylobacterales;f__Sulfurimonadaceae;g__4484-230;s__
JBNLDC000000000	C1C2.bin.6	NO	79	351586	5875921	49.92	96730	97.74	4.95	0	High-quality	d__Bacteria;p__Fibrobacterota;c__Chitinivibrionia;o__Chitinivibrionales;f__Chitinispirillaceae;g__;s__
JBNLDB000000000	C1C2.bin.60	YES	319	21002	1721172	41.18	7682	88.13	1.23	0	Medium-quality	d__Bacteria;p__Campylobacterota;c__Campylobacteria;o__Campylobacterales;f__Sulfurovaceae;g__Sulfurovum;s__
JBNLDA000000000	C1C2.bin.62	YES	185	33989	1795027	31.56	13508	85.91	1.69	50	Medium-quality	d__Bacteria;p__Campylobacterota;c__Campylobacteria;o__Campylobacterales;f__Arcobacteraceae;g__;s__
JBNLCZ000000000	C1C2.bin.63	NO	412	47443	3702222	53.08	13453	91.06	0.69	0	High-quality	d__Bacteria;p__Proteobacteria;c__Gammaproteobacteria;o__Pseudomonadales;f__Cellvibrionaceae;g__R142;s__
JBNLCY000000000	C1C2.bin.64	NO	814	44052	4286864	52.23	6415	56.94	3.11	33.33	Medium-quality	d__Bacteria;p__Chloroflexota;c__Anaerolineae;o__Promineofilales;f__Promineofilaceae;g__GCA-2699125;s__
JBNLCX000000000	C1C2.bin.65	NO	1511	11297	3214372	56.69	2308	66.39	1.18	0	Medium-quality	d__Bacteria;p__Spirochaetota;c__Leptospirae;o__Leptospirales;f__;g__;s__
JBNLCW000000000	C1C2.bin.66	NO	377	101089	4318471	60.36	26989	82.52	6.38	45.83	Medium-quality	d__Bacteria;p__Proteobacteria;c__Gammaproteobacteria;o__Chromatiales;f__Sedimenticolaceae;g__;s__
JBNLCV000000000	C1C2.bin.67	NO	233	80006	4176411	61.18	26437	66.61	7.57	54.35	Medium-quality	d__Bacteria;p__Proteobacteria;c__Alphaproteobacteria;o__Rhizobiales;f__Stappiaceae;g__Roseibium;s__
JBNLCU000000000	C1C2.bin.68	NO	1012	38663	5471916	48.56	6738	72.1	6.57	43.75	Medium-quality	d__Bacteria;p__Chloroflexota;c__Anaerolineae;o__Promineofilales;f__Promineofilaceae;g__GCA-2699125;s__
JBNLCT000000000	C1C2.bin.69	NO	331	51600	3023888	62.34	14993	67.55	2.53	5.26	Medium-quality	d__Bacteria;p__Proteobacteria;c__Gammaproteobacteria;o__QNFN01;f__QNFN01;g__;s__
JBNLCS000000000	C1C2.bin.7	YES	964	26222	4700492	34.92	5514	78.07	4.05	9.09	Medium-quality	d__Bacteria;p__Bacteroidota;c__Bacteroidia;o__Bacteroidales;f__;g__;s__
JBNLCR000000000	C1C2.bin.70	YES	339	119660	6094353	47.63	32968	75.4	5.18	14.29	Medium-quality	d__Bacteria;p__Chloroflexota;c__Anaerolineae;o__Promineofilales;f__Promineofilaceae;g__GCA-2746795;s__
JBNLCQ000000000	C1C2.bin.71	NO	96	485958	9533686	68.85	195185	90.52	3.38	0	High-quality	d__Bacteria;p__Myxococcota;c__Polyangia;o__Polyangiales;f__Polyangiaceae;g__SZUA-265;s__
JBNLCP000000000	C1C2.bin.72	NO	343	217825	8748120	62.15	51923	91.19	3.52	0	High-quality	d__Bacteria;p__Myxococcota;c__Polyangia;o__Polyangiales;f__Polyangiaceae;g__SZUA-265;s__
JBNLCM000000000	C1C2.bin.76	YES	216	101006	4356346	67.45	29813	86.65	2.14	29.41	Medium-quality	d__Bacteria;p__Proteobacteria;c__Gammaproteobacteria;o__Burkholderiales;f__Rhodocyclaceae;g__UBA5533;s__
JBNLCL000000000	C1C2.bin.77	NO	1271	9421	2983988	54.13	2579	72.55	3.49	0	Medium-quality	d__Bacteria;p__Spirochaetota;c__Spirochaetia;o__Spirochaetales;f__Spirochaetaceae_B;g__SZUA-368;s__
JBNLCK000000000	C1C2.bin.78	NO	2215	7938	5903822	66.71	2920	52.13	2.33	0	Medium-quality	d__Bacteria;p__Myxococcota;c__Polyangia;o__Haliangiales;f__Haliangiaceae;g__;s__
JBNLCJ000000000	C1C2.bin.79	NO	2266	7273	4040500	48.02	1843	51.08	3.45	0	Medium-quality	d__Bacteria;p__Acidobacteriota;c__Aminicenantia;o__UBA2199;f__UBA2199;g__;s__
JBNLCI000000000	C1C2.bin.8	NO	181	95688	2225398	53.62	22109	74.09	1.01	50	Medium-quality	d__Bacteria;p__Verrucomicrobiota;c__Kiritimatiellae;o__Kiritimatiellales;f__Pontiellaceae;g__Pontiella;s__
JBNLCH000000000	C1C2.bin.80	NO	920	7227	1805683	55.32	2015	54.29	1.89	27.27	Medium-quality	d__Bacteria;p__Bacteroidota;c__Bacteroidia;o__Flavobacteriales;f__Flavobacteriaceae;g__Robiginitalea;s__
JBNLCG000000000	C1C2.bin.9	NO	106	92715	1819532	57.1	23656	51.72	0	0	Medium-quality	d__Bacteria;p__Proteobacteria;c__Gammaproteobacteria;o__Chromatiales;f__Sedimenticolaceae;g__Thiodiazotropha;s__
JBNLAO000000000	C2.bin.1	NO	232	87823	3786347	54.87	26193	94.92	3.1	27.27	High-quality	d__Bacteria;p__Proteobacteria;c__Alphaproteobacteria;o__Rhizobiales;f__Rhizobiaceae;g__Ensifer_A;s__
JBNLCF000000000	C2.bin.10	NO	286	44255	2226102	53.41	10905	90.83	4.25	0	High-quality	d__Bacteria;p__Proteobacteria;c__Zetaproteobacteria;o__Mariprofundales;f__Mariprofundaceae;g__;s__
JBNLBJ000000000	C2.bin.11	NO	149	163231	3423555	54.59	47107	94.76	4.21	25	High-quality	d__Bacteria;p__Verrucomicrobiota;c__Kiritimatiellae;o__Kiritimatiellales;f__Pontiellaceae;g__Pontiella;s__
JBNLBW000000000	C2.bin.12	NO	298	114914	2978097	61.24	14875	64.49	2.71	8.33	Medium-quality	d__Bacteria;p__Proteobacteria;c__Alphaproteobacteria;o__Rhodobacterales;f__Rhodobacteraceae;g__Silicimonas;s__
JBNLBY000000000	C2.bin.13	YES	183	104691	2721233	53.84	24305	96.84	1.35	0	High-quality	d__Bacteria;p__Proteobacteria;c__Gammaproteobacteria;o__Burkholderiales;f__Gallionellaceae;g__Sideroxydans;s__
JBNLAI000000000	C2.bin.14	YES	65	283912	3014824	61.11	101575	98.05	0.76	0	High-quality	d__Bacteria;p__Proteobacteria;c__Alphaproteobacteria;o__Sphingomonadales;f__Sphingomonadaceae;g__Altererythrobacter;s__
JBNLBD000000000	C2.bin.15	NO	284	231167	4239261	56.14	37147	92.81	9.67	13.64	Medium-quality	d__Bacteria;p__Proteobacteria;c__Gammaproteobacteria;o__Chromatiales;f__Sedimenticolaceae;g__Sedimenticola;s__
JBNLAZ000000000	C2.bin.16	NO	137	198773	4759623	50.12	64106	88.2	4.7	4.76	Medium-quality	d__Bacteria;p__Proteobacteria;c__Gammaproteobacteria;o__Pseudomonadales;f__Oleiphilaceae;g__Hahella;s__
JBNLBA000000000	C2.bin.17	YES	398	130534	4725006	41.54	20503	94.05	2.18	12.5	High-quality	d__Bacteria;p__Bacteroidota;c__Bacteroidia;o__Cytophagales;f__Cyclobacteriaceae;g__;s__
JBNLAG000000000	C2.bin.18	NO	158	52898	1526766	53.72	16737	58.86	5.11	22.58	Medium-quality	d__Bacteria;p__Proteobacteria;c__Gammaproteobacteria;o__Thiohalomonadales;f__Thiohalomonadaceae;g__SLDE01;s__
JBNLBZ000000000	C2.bin.19	NO	1487	11646	3091591	45.2	2200	64.39	1.12	0	Medium-quality	d__Bacteria;p__Spirochaetota;c__UBA4802;o__UBA4802;f__UBA5550;g__;s__
JBNLBH000000000	C2.bin.2	YES	185	313841	9872240	70.25	89342	98.71	2.02	0	High-quality	d__Bacteria;p__Myxococcota;c__Polyangia;o__Haliangiales;f__Haliangiaceae;g__Haliangium;s__
JBNLBU000000000	C2.bin.20	NO	1027	47763	8007936	62.29	10373	90	4.59	22.22	Medium-quality	d__Bacteria;p__Myxococcota;c__Polyangia;o__;f__;g__;s__
JBNLAP000000000	C2.bin.21	NO	295	87251	3985371	45.29	17685	93.9	3.99	0	High-quality	d__Bacteria;p__Proteobacteria;c__Gammaproteobacteria;o__GCA-001735895;f__GCA-001735895;g__;s__
JBNLAH000000000	C2.bin.22	NO	18	429692	1789412	33.45	209256	94.26	2.25	0	High-quality	d__Bacteria;p__Verrucomicrobiota_A;c__Chlamydiia;o__Parachlamydiales;f__SM23-39;g__;s__
JBNLCC000000000	C2.bin.23	NO	74	216317	4031725	48.47	103855	97.46	4.54	0	High-quality	d__Bacteria;p__Proteobacteria;c__Gammaproteobacteria;o__Methylococcales;f__Methylomonadaceae;g__;s__
JBNLCB000000000	C2.bin.24	NO	151	484822	9864600	68.69	180064	90.75	2.73	0	High-quality	d__Bacteria;p__Myxococcota;c__Polyangia;o__Polyangiales;f__Polyangiaceae;g__SZUA-265;s__
JBNLCA000000000	C2.bin.25	YES	700	27841	3679774	67.49	6132	87.38	3.1	60	Medium-quality	d__Bacteria;p__Proteobacteria;c__Alphaproteobacteria;o__Rhodobacterales;f__Rhodobacteraceae;g__UBA996;s__
JBNLBL000000000	C2.bin.26	NO	216	35493	2048598	46.26	11163	56.24	1.45	55.56	Medium-quality	d__Bacteria;p__Proteobacteria;c__Gammaproteobacteria;o__Methylococcales;f__Methylomonadaceae;g__Methylomarinum;s__
JBNLBR000000000	C2.bin.27	NO	574	63302	6793458	61.29	14752	85.61	2.1	0	Medium-quality	d__Bacteria;p__Myxococcota;c__Polyangia;o__Polyangiales;f__Polyangiaceae;g__SZUA-265;s__
JBNLBT000000000	C2.bin.28	YES	205	175169	3700325	57.86	30632	97.37	1.21	0	High-quality	d__Bacteria;p__Proteobacteria;c__Gammaproteobacteria;o__Xanthomonadales;f__Marinicellaceae;g__;s__
JBNLBC000000000	C2.bin.29	NO	1963	22870	7320223	66.11	4054	61.68	2.62	0	Medium-quality	d__Bacteria;p__Myxococcota;c__Polyangia;o__Haliangiales;f__Haliangiaceae;g__;s__
JBNLCD000000000	C2.bin.30	YES	876	56505	5932249	45.55	9154	88.03	0.45	0	Medium-quality	d__Bacteria;p__Chloroflexota;c__Anaerolineae;o__SBR1031;f__J027;g__;s__
JBNLBO000000000	C2.bin.31	NO	288	49980	2220353	60.98	11116	86.64	0.78	0	Medium-quality	d__Bacteria;p__Proteobacteria;c__Alphaproteobacteria;o__Sphingomonadales;f__Sphingomonadaceae;g__Altererythrobacter;s__
JBNLAV000000000	C2.bin.32	YES	197	159890	4794781	55.62	39273	78.59	3.23	28.57	Medium-quality	d__Bacteria;p__Desulfobacterota;c__Desulfobacteria;o__Desulfobacterales;f__Desulfosarcinaceae;g__;s__
JBNLBX000000000	C2.bin.33	NO	1047	25719	2702682	50.24	2905	71.48	2.76	0	Medium-quality	d__Bacteria;p__Proteobacteria;c__Gammaproteobacteria;o__Pseudomonadales;f__Cellvibrionaceae;g__R142;s__
JBNLAN000000000	C2.bin.34	YES	40	207132	2234134	54.8	112476	99.58	0.84	0	High-quality	d__Bacteria;p__Proteobacteria;c__Zetaproteobacteria;o__Mariprofundales;f__Mariprofundaceae;g__;s__
JBNLAY000000000	C2.bin.35	NO	141	174251	3295676	60.8	35633	96.65	1.59	9.09	High-quality	d__Bacteria;p__Proteobacteria;c__Alphaproteobacteria;o__Rhodobacterales;f__Rhodobacteraceae;g__HL-12;s__
JBNLCE000000000	C2.bin.36	NO	24	115471	908269	52.81	67533	71.78	0.99	0	Medium-quality	d__Bacteria;p__Patescibacteria;c__ABY1;o__SG8-24;f__2-12-FULL-60-25;g__;s__
JBQOMN000000000	C2.bin.37	NO	245	36671	1936589	54.45	10726	54.92	4.83	42.86	Medium-quality	d__Bacteria;p__Proteobacteria;c__Gammaproteobacteria;o__Methylococcales;f__Methylomonadaceae;g__Methylomarinum;s__
JBNLAR000000000	C2.bin.39	NO	50	352095	3086051	46.75	99954	93.19	1.12	0	High-quality	d__Bacteria;p__Spirochaetota;c__Leptospirae;o__Turneriellales;f__Turneriellaceae;g__;s__
JBNLBI000000000	C2.bin.4	NO	83	404352	5874741	49.96	111049	97.74	4.95	0	High-quality	d__Bacteria;p__Fibrobacterota;c__Chitinivibrionia;o__Chitinivibrionales;f__Chitinispirillaceae;g__;s__
JBNLBK000000000	C2.bin.40	YES	925	33670	7877484	66.87	10030	87.1	1.29	25	Medium-quality	d__Bacteria;p__Myxococcota;c__Polyangia;o__Polyangiales;f__Polyangiaceae;g__;s__
JBQOMO000000000	C2.bin.42	NO	395	17254	1758668	41	6022	76.1	0.64	50	Medium-quality	d__Bacteria;p__Proteobacteria;c__Gammaproteobacteria;o__Burkholderiales;f__Methylophilaceae;g__GCA-2401735;s__
JBNLBE000000000	C2.bin.43	YES	180	81358	3809348	54.88	32377	77.46	1.89	0	Medium-quality	d__Bacteria;p__Proteobacteria;c__Gammaproteobacteria;o__Chromatiales;f__Sedimenticolaceae;g__Thiodiazotropha;s__
JBNLBS000000000	C2.bin.44	YES	52	237794	3516621	42.42	143098	99.27	2.66	0	High-quality	d__Bacteria;p__Proteobacteria;c__Gammaproteobacteria;o__Methylococcales;f__Methylomonadaceae;g__;s__
JBNLBB000000000	C2.bin.45	YES	325	67077	3385707	61.22	15531	77.02	2.07	0	Medium-quality	d__Bacteria;p__Proteobacteria;c__Gammaproteobacteria;o__QNFN01;f__QNFN01;g__;s__
JBNLAW000000000	C2.bin.46	NO	347	60539	4966949	34.02	18725	69.62	1.08	0	Medium-quality	d__Bacteria;p__Bacteroidota;c__Bacteroidia;o__Bacteroidales;f__NBLH01;g__NBLH01;s__
JBNLAJ000000000	C2.bin.47	NO	323	111091	3424049	55.51	17266	85.52	3.28	42.86	Medium-quality	d__Bacteria;p__Proteobacteria;c__Gammaproteobacteria;o__Methylococcales;f__Methylomonadaceae;g__Methylomarinum;s__
JBNLBM000000000	C2.bin.48	NO	135	95560	3591677	64.1	41461	93.45	5.66	36.84	Medium-quality	d__Bacteria;p__Proteobacteria;c__Alphaproteobacteria;o__Rhodobacterales;f__Rhodobacteraceae;g__O448;s__
JBNLAL000000000	C2.bin.49	NO	2230	39180	5605589	41.01	2857	56.68	5.51	0	Medium-quality	d__Bacteria;p__Proteobacteria;c__Gammaproteobacteria;o__UBA4486;f__UBA4486;g__;s__
JBNLBG000000000	C2.bin.5	NO	171	116413	3267361	41.86	34230	89.78	0.85	0	Medium-quality	d__Bacteria;p__Bacteroidota;c__Bacteroidia;o__Flavobacteriales;f__Flavobacteriaceae;g__Muricauda;s__
JBNLAT000000000	C2.bin.50	YES	220	82514	3166808	54.71	22640	91.3	9.19	27.87	Medium-quality	d__Bacteria;p__Proteobacteria;c__Gammaproteobacteria;o__Thiohalomonadales;f__Thiohalomonadaceae;g__SLDE01;s__
JBNLAM000000000	C2.bin.51	NO	482	155445	4874655	68.64	15883	75	2.59	50	Medium-quality	d__Bacteria;p__Proteobacteria;c__Gammaproteobacteria;o__Burkholderiales;f__Rhodocyclaceae;g__UBA5533;s__
JBQOMP000000000	C2.bin.52	NO	1160	18636	3670656	35.25	3458	63.02	2.24	0	Medium-quality	d__Bacteria;p__Bacteroidota;c__Bacteroidia;o__Bacteroidales;f__;g__;s__
JBNLBF000000000	C2.bin.6	NO	45	247799	2654073	56.53	97766	93.38	0.34	0	High-quality	d__Bacteria;p__Proteobacteria;c__Alphaproteobacteria;o__Rhodobacterales;f__Rhodobacteraceae;g__UBA3077;s__
JBNLBQ000000000	C2.bin.7	NO	438	38533	4097712	67.74	11348	74.72	0.85	50	Medium-quality	d__Bacteria;p__Proteobacteria;c__Gammaproteobacteria;o__Burkholderiales;f__Rhodocyclaceae;g__UBA5533;s__
JBNLAX000000000	C2.bin.8	NO	439	101353	4982408	52.5	17548	97.31	1.45	0	High-quality	d__Bacteria;p__Proteobacteria;c__Gammaproteobacteria;o__Pseudomonadales;f__Cellvibrionaceae;g__R142;s__
JBNLBV000000000	C2.bin.9	NO	213	253237	7321499	62.03	60906	87.32	2.23	0	Medium-quality	d__Bacteria;p__Myxococcota;c__Polyangia;o__Polyangiales;f__Polyangiaceae;g__SZUA-265;s__
JBNKZQ000000000	D1.bin.1	NO	195	104237	4423587	60.62	36464	90.13	4.39	43.75	High-quality	d__Bacteria;p__Proteobacteria;c__Gammaproteobacteria;o__Chromatiales;f__Sedimenticolaceae;g__;s__
JBNLAF000000000	D1.bin.10	YES	36	514162	4082299	49.51	347133	100	0.82	25	High-quality	d__Bacteria;p__Proteobacteria;c__Gammaproteobacteria;o__Pseudomonadales;f__Cellvibrionaceae;g__;s__
JBNKZZ000000000	D1.bin.11	YES	20	769937	3600951	54.55	266705	98.84	0	0	High-quality	d__Bacteria;p__Proteobacteria;c__Alphaproteobacteria;o__Rhizobiales;f__Rhizobiaceae;g__Ensifer_A;s__
JBNKZM000000000	D1.bin.12	NO	597	16735	1968361	44.13	3658	67.82	2	18.18	Medium-quality	d__Bacteria;p__Bacteroidota;c__Bacteroidia;o__Flavobacteriales;f__Flavobacteriaceae;g__Muricauda;s__Muricauda beolgyonensis
JBNKYZ000000000	D1.bin.13	NO	700	23465	2583448	40.15	4153	74.71	1.76	0	Medium-quality	d__Bacteria;p__Proteobacteria;c__Gammaproteobacteria;o__Enterobacterales;f__Alteromonadaceae;g__Thalassotalea;s__
JBNKZS000000000	D1.bin.14	NO	91	99520	1778054	52.57	33683	76.63	1.73	66.67	Medium-quality	d__Bacteria;p__Proteobacteria;c__Zetaproteobacteria;o__Mariprofundales;f__Mariprofundaceae;g__;s__
JBNKZW000000000	D1.bin.15	NO	304	19308	1793405	47.25	6255	50.18	0.27	0	Medium-quality	d__Bacteria;p__Bacteroidota;c__Bacteroidia;o__Flavobacteriales;f__Crocinitomicaceae;g__UBA4466;s__
JBNKZO000000000	D1.bin.16	NO	242	55844	3605154	60.86	20733	80.69	3.77	63.16	Medium-quality	d__Bacteria;p__Proteobacteria;c__Gammaproteobacteria;o__Chromatiales;f__Sedimenticolaceae;g__;s__
JBNKZY000000000	D1.bin.17	NO	1472	34241	3216944	40.02	2383	64.74	2.74	10.53	Medium-quality	d__Bacteria;p__Proteobacteria;c__Gammaproteobacteria;o__Beggiatoales;f__Beggiatoaceae;g__Thioploca;s__
JBNKZC000000000	D1.bin.18	NO	1043	16520	3011578	52.71	2979	59.82	1.8	12.5	Medium-quality	d__Bacteria;p__Proteobacteria;c__Gammaproteobacteria;o__Pseudomonadales;f__Cellvibrionaceae;g__R142;s__
JBNKZE000000000	D1.bin.19	NO	1093	13613	3563532	67.6	3596	77.59	5.51	52.94	Medium-quality	d__Bacteria;p__Proteobacteria;c__Alphaproteobacteria;o__Kiloniellales;f__Kiloniellaceae;g__BBD-1991-14;s__
JBNLAA000000000	D1.bin.2	NO	709	33264	4439877	49.83	9286	90.42	7.22	6.67	Medium-quality	d__Bacteria;p__Proteobacteria;c__Gammaproteobacteria;o__Pseudomonadales;f__Saccharospirillaceae;g__Reinekea;s__
JBQOMQ000000000	D1.bin.20	NO	184	72839	2399913	45.48	20403	52.73	0	0	Medium-quality	d__Bacteria;p__Proteobacteria;c__Gammaproteobacteria;o__GCA-001735895;f__GCA-001735895;g__;s__
JBNKZX000000000	D1.bin.21	NO	298	28179	1450423	56.8	6722	50.2	5.28	38.1	Medium-quality	d__Bacteria;p__Proteobacteria;c__Gammaproteobacteria;o__Thiohalomonadales;f__Thiohalomonadaceae;g__SLDE01;s__
JBQOMR000000000	D1.bin.22	NO	36	834204	3344548	30.79	422360	97.23	2.04	0	High-quality	d__Bacteria;p__Bacteroidota;c__Bacteroidia;o__Flavobacteriales;f__Flavobacteriaceae;g__Algibacter;s__
JBNKZL000000000	D1.bin.23	YES	563	35775	3355165	58.15	8253	91.07	2.76	6.25	High-quality	d__Bacteria;p__Proteobacteria;c__Alphaproteobacteria;o__Sphingomonadales;f__Kordiimonadaceae;g__Kordiimonas;s__
JBNKZB000000000	D1.bin.24	NO	566	10240	1817983	61.15	3495	52.44	1.09	12.5	Medium-quality	d__Bacteria;p__Proteobacteria;c__Alphaproteobacteria;o__Rhodobacterales;f__Rhodobacteraceae;g__;s__
JBNKZR000000000	D1.bin.25	NO	1026	51226	8064198	63.69	10694	90.75	3.58	20	High-quality	d__Bacteria;p__Myxococcota;c__Polyangia;o__Polyangiales;f__Polyangiaceae;g__SZUA-265;s__
JBNKZU000000000	D1.bin.26	YES	52	278837	2714366	45.1	91555	96.77	1.09	25	High-quality	d__Bacteria;p__Proteobacteria;c__Gammaproteobacteria;o__Thiohalomonadales;f__Thiohalomonadaceae;g__;s__
JBNLAB000000000	D1.bin.27	NO	474	70175	5444077	60.74	16437	94.09	2.83	36.36	High-quality	d__Bacteria;p__Proteobacteria;c__Alphaproteobacteria;o__Rhizobiales;f__Stappiaceae;g__Roseibium;s__
JBNKZH000000000	D1.bin.28	NO	1000	11941	2919646	51.17	3030	60.47	9.33	65.31	Medium-quality	d__Bacteria;p__Proteobacteria;c__Gammaproteobacteria;o__Pseudomonadales;f__Nitrincolaceae;g__Amphritea;s__
JBNKZK000000000	D1.bin.29	NO	219	339580	5348910	55.26	133793	99.94	3.08	16.67	High-quality	d__Bacteria;p__Verrucomicrobiota;c__Verrucomicrobiae;o__Opitutales;f__Opitutaceae;g__DG1235;s__
JBNKZP000000000	D1.bin.3	NO	174	46315	1477813	45.49	10807	65.87	0	0	Medium-quality	d__Bacteria;p__Verrucomicrobiota;c__Verrucomicrobiae;o__Opitutales;f__Puniceicoccaceae;g__BACL24;s__
JBNKZG000000000	D1.bin.30	NO	1014	10479	2258735	41.69	2403	62.91	3.41	0	Medium-quality	d__Bacteria;p__Planctomycetota;c__Phycisphaerae;o__Sedimentisphaerales;f__Anaerohalophaeraceae;g__;s__
JBNKZF000000000	D1.bin.31	NO	1035	10659	2542720	43.18	2718	63.47	1.13	0	Medium-quality	d__Bacteria;p__Desulfobacterota;c__Desulfobacteria;o__Desulfobacterales;f__BuS5;g__UBA11574;s__
JBNKZD000000000	D1.bin.4	NO	313	112987	6522759	41.01	31727	93.34	5.49	0	Medium-quality	d__Bacteria;p__Fibrobacterota;c__Chitinivibrionia;o__Chitinivibrionales;f__Chitinispirillaceae;g__;s__
JBQOMS000000000	D1.bin.6	NO	408	38269	2777704	45.36	9985	50.78	5.36	80.56	Medium-quality	d__Bacteria;p__Proteobacteria;c__Gammaproteobacteria;o__GCA-001735895;f__GCA-001735895;g__;s__
JBNKZN000000000	D1.bin.7	NO	66	215670	3178777	56.71	89573	97.3	0.68	0	High-quality	d__Bacteria;p__Verrucomicrobiota;c__Verrucomicrobiae;o__Opitutales;f__Puniceicoccaceae;g__BACL24;s__
JBNKZI000000000	D1.bin.8	NO	934	19798	3491554	44.69	4368	78.5	2.18	11.11	Medium-quality	d__Bacteria;p__Bacteroidota;c__Bacteroidia;o__Cytophagales;f__Cyclobacteriaceae;g__;s__
JBNLAC000000000	D1.bin.9	YES	114	83335	2166286	40.95	35623	96.67	0	0	High-quality	d__Bacteria;p__Proteobacteria;c__Gammaproteobacteria;o__Burkholderiales;f__Methylophilaceae;g__GCA-2401735;s__
JBNKYY000000000	D1D2.bin.1	NO	135	38754	1378599	57.12	13506	55.52	0	0	Medium-quality	d__Bacteria;p__Proteobacteria;c__Gammaproteobacteria;o__Thiohalomonadales;f__Thiohalomonadaceae;g__SLDE01;s__
JBNKYX000000000	D1D2.bin.11	NO	421	52459	3140482	60.33	8848	65.78	6.39	10.53	Medium-quality	d__Bacteria;p__Proteobacteria;c__Alphaproteobacteria;o__Rhodobacterales;f__Rhodobacteraceae;g__Silicimonas;s__
JBNKYW000000000	D1D2.bin.12	YES	302	161304	5562653	60.66	26508	95.05	1.9	16.67	High-quality	d__Bacteria;p__Proteobacteria;c__Alphaproteobacteria;o__Rhizobiales;f__Stappiaceae;g__Roseibium;s__
JBNKYV000000000	D1D2.bin.13	NO	272	28149	2184071	48.18	9794	64.54	1.66	20	Medium-quality	d__Bacteria;p__Proteobacteria;c__Gammaproteobacteria;o__Tenderiales;f__Tenderiaceae;g__UBA5122;s__
JBNKYU000000000	D1D2.bin.14	NO	245	190988	4661392	60.03	63935	93.35	5.4	38.1	Medium-quality	d__Bacteria;p__Proteobacteria;c__Gammaproteobacteria;o__Chromatiales;f__Sedimenticolaceae;g__;s__
JBNKYT000000000	D1D2.bin.15	YES	57	205173	3195608	56.52	116082	99.32	0.68	0	High-quality	d__Bacteria;p__Verrucomicrobiota;c__Verrucomicrobiae;o__Opitutales;f__Puniceicoccaceae;g__BACL24;s__
JBNKYS000000000	D1D2.bin.16	NO	1123	13462	3057621	40.06	2956	62.77	1.39	0	Medium-quality	d__Bacteria;p__Proteobacteria;c__Gammaproteobacteria;o__Beggiatoales;f__Beggiatoaceae;g__Thioploca;s__
JBNKYR000000000	D1D2.bin.17	YES	449	52988	4076082	47.05	13213	92.26	0.81	0	High-quality	d__Bacteria;p__Bacteroidota;c__Bacteroidia;o__Flavobacteriales;f__Crocinitomicaceae;g__UBA4466;s__
JBNKYQ000000000	D1D2.bin.18	NO	402	41711	3028131	58.17	10628	78.73	0.87	0	Medium-quality	d__Bacteria;p__Proteobacteria;c__Alphaproteobacteria;o__Sphingomonadales;f__Kordiimonadaceae;g__Kordiimonas;s__
JBNKYP000000000	D1D2.bin.19	YES	303	113219	4543600	41.1	22243	98.92	1.08	0	High-quality	d__Bacteria;p__Bacteroidota;c__Bacteroidia;o__Flavobacteriales;f__Crocinitomicaceae;g__UBA4466;s__
JBNKYO000000000	D1D2.bin.2	NO	132	64748	1881904	41.04	20955	82.99	0.43	100	Medium-quality	d__Bacteria;p__Proteobacteria;c__Gammaproteobacteria;o__Burkholderiales;f__Methylophilaceae;g__GCA-2401735;s__
JBNKYN000000000	D1D2.bin.20	YES	163	135489	4507053	50.89	43969	95.83	1.79	25	High-quality	d__Bacteria;p__Proteobacteria;c__Gammaproteobacteria;o__Pseudomonadales;f__Nitrincolaceae;g__Amphritea;s__
JBNKYM000000000	D1D2.bin.21	NO	242	95644	3441998	45.04	21255	75.21	2.76	40	Medium-quality	d__Bacteria;p__Proteobacteria;c__Gammaproteobacteria;o__GCA-001735895;f__GCA-001735895;g__;s__
JBNKYL000000000	D1D2.bin.22	YES	304	56970	2796911	61.36	11146	80.54	1.47	44.44	Medium-quality	d__Bacteria;p__Proteobacteria;c__Alphaproteobacteria;o__Rhodobacterales;f__Rhodobacteraceae;g__;s__
JBNKYK000000000	D1D2.bin.23	YES	1237	19344	4665504	43.42	4446	80.88	1.64	30	Medium-quality	d__Bacteria;p__Cyanobacteria;c__Cyanobacteriia;o__Cyanobacteriales;f__Oscillatoriaceae;g__Planktothricoides;s__
JBNKYJ000000000	D1D2.bin.26	YES	204	60158	3324857	61.01	23500	78.79	1.9	12.5	Medium-quality	d__Bacteria;p__Proteobacteria;c__Gammaproteobacteria;o__Chromatiales;f__Sedimenticolaceae;g__;s__
JBNKYI000000000	D1D2.bin.27	YES	550	28080	2904623	43.51	6762	85.46	1.1	0	Medium-quality	d__Bacteria;p__Fibrobacterota;c__Fibrobacteria;o__Fibrobacterales;f__;g__;s__
JBNKYH000000000	D1D2.bin.28	NO	941	11925	3211037	52.81	3680	62.74	4.75	9.09	Medium-quality	d__Bacteria;p__Proteobacteria;c__Gammaproteobacteria;o__Pseudomonadales;f__Cellvibrionaceae;g__R142;s__
JBNKYG000000000	D1D2.bin.29	NO	573	15658	2033874	55.4	3881	69.44	1.02	14.29	Medium-quality	d__Bacteria;p__Bacteroidota;c__Bacteroidia;o__Flavobacteriales;f__Flavobacteriaceae;g__Robiginitalea;s__
JBNKYF000000000	D1D2.bin.3	NO	141	100188	2373375	61.3	23501	68.74	7.55	47.37	Medium-quality	d__Bacteria;p__Proteobacteria;c__Alphaproteobacteria;o__Rhodobacterales;f__Rhodobacteraceae;g__HL-12;s__
JBNKYE000000000	D1D2.bin.30	NO	304	47689	2188545	63.03	11305	57.4	6.9	100	Medium-quality	d__Bacteria;p__Proteobacteria;c__Alphaproteobacteria;o__Rhodobacterales;f__Rhodobacteraceae;g__HL-12;s__
JBNKYD000000000	D1D2.bin.31	NO	496	15195	1450734	61.23	3072	56.89	0	0	Medium-quality	d__Bacteria;p__Desulfobacterota;c__Desulfuromonadia;o__Desulfuromonadales;f__Syntrophotaleaceae;g__;s__
JBNKYC000000000	D1D2.bin.32	NO	81	414631	6321208	58.05	182974	93.01	1.29	0	High-quality	d__Bacteria;p__Myxococcota;c__Polyangia;o__Polyangiales;f__Polyangiaceae;g__NIC37A-2;s__
JBNKYB000000000	D1D2.bin.33	NO	82	358999	3691520	32.47	66863	98.38	1.55	10	High-quality	d__Bacteria;p__Bacteroidota;c__Bacteroidia;o__Flavobacteriales;f__Flavobacteriaceae;g__UBA6231;s__
JBNKYA000000000	D1D2.bin.34	YES	877	55458	7996123	63.71	11920	90.75	2.46	14.29	High-quality	d__Bacteria;p__Myxococcota;c__Polyangia;o__Polyangiales;f__Polyangiaceae;g__SZUA-265;s__
JBNKXZ000000000	D1D2.bin.35	NO	172	194782	4031972	44.67	52019	98.61	0.99	0	High-quality	d__Bacteria;p__Bacteroidota;c__Bacteroidia;o__Cytophagales;f__Cyclobacteriaceae;g__;s__
JBNKXY000000000	D1D2.bin.36	YES	54	301064	2508211	27.94	152512	98.87	0.24	50	High-quality	d__Bacteria;p__Campylobacterota;c__Campylobacteria;o__Campylobacterales;f__Arcobacteraceae;g__Arcobacter;s__
JBNKXX000000000	D1D2.bin.37	YES	569	66167	6758912	52.6	19101	87.18	6.06	11.11	Medium-quality	d__Bacteria;p__Chloroflexota;c__Anaerolineae;o__Promineofilales;f__Promineofilaceae;g__SLGK01;s__
JBNKXW000000000	D1D2.bin.38	NO	326	74889	3529997	49.86	14132	77.04	1.81	0	Medium-quality	d__Bacteria;p__Proteobacteria;c__Gammaproteobacteria;o__Pseudomonadales;f__Saccharospirillaceae;g__Reinekea;s__
JBNKXV000000000	D1D2.bin.39	YES	505	33788	2424242	44.09	6289	78.96	1.54	11.11	Medium-quality	d__Bacteria;p__Bacteroidota;c__Bacteroidia;o__Flavobacteriales;f__Flavobacteriaceae;g__Muricauda;s__Muricauda beolgyonensis
JBNKXU000000000	D1D2.bin.4	NO	169	92274	3298186	57.23	28967	75.86	5.17	60	Medium-quality	d__Bacteria;p__Proteobacteria;c__Gammaproteobacteria;o__Chromatiales;f__Sedimenticolaceae;g__;s__
JBNKXT000000000	D1D2.bin.40	YES	249	162625	6396039	40.92	43563	93.34	5.49	0	Medium-quality	d__Bacteria;p__Fibrobacterota;c__Chitinivibrionia;o__Chitinivibrionales;f__Chitinispirillaceae;g__;s__
JBNKXS000000000	D1D2.bin.41	YES	67	132783	1933832	52.96	45477	89.94	1.68	0	Medium-quality	d__Bacteria;p__Proteobacteria;c__Zetaproteobacteria;o__Mariprofundales;f__Mariprofundaceae;g__;s__
JBNKXR000000000	D1D2.bin.42	NO	39	524899	4207276	49.54	238527	100	0.82	25	High-quality	d__Bacteria;p__Proteobacteria;c__Gammaproteobacteria;o__Pseudomonadales;f__Cellvibrionaceae;g__;s__
JBNKXQ000000000	D1D2.bin.43	NO	34	98498	663613	43.11	32340	73.41	4.03	0	Medium-quality	d__Bacteria;p__Patescibacteria;c__Paceibacteria;o__UBA9983;f__UBA2163;g__;s__
JBNKXP000000000	D1D2.bin.44	NO	49	331312	2699618	45.07	89500	96.07	1.09	25	High-quality	d__Bacteria;p__Proteobacteria;c__Gammaproteobacteria;o__Thiohalomonadales;f__Thiohalomonadaceae;g__;s__
JBNKXO000000000	D1D2.bin.45	NO	1035	12437	2386363	41.76	2483	63.58	1.7	50	Medium-quality	d__Bacteria;p__Planctomycetota;c__Phycisphaerae;o__Sedimentisphaerales;f__Anaerohalophaeraceae;g__;s__
JBNKXN000000000	D1D2.bin.5	YES	402	53812	2308216	45.61	7804	87.73	2.7	0	Medium-quality	d__Bacteria;p__Verrucomicrobiota;c__Verrucomicrobiae;o__Opitutales;f__Puniceicoccaceae;g__BACL24;s__
JBNKXM000000000	D1D2.bin.6	YES	608	31839	2654911	40.05	5323	76.47	1.28	0	Medium-quality	d__Bacteria;p__Proteobacteria;c__Gammaproteobacteria;o__Enterobacterales;f__Alteromonadaceae;g__Thalassotalea;s__
JBNKXL000000000	D1D2.bin.7	NO	996	22225	4457531	67.44	5410	89.36	5.34	33.33	Medium-quality	d__Bacteria;p__Proteobacteria;c__Alphaproteobacteria;o__Kiloniellales;f__Kiloniellaceae;g__BBD-1991-14;s__
JBNKXK000000000	D1D2.bin.8	NO	89	539672	4867488	55.29	168943	98.8	0.68	0	High-quality	d__Bacteria;p__Verrucomicrobiota;c__Verrucomicrobiae;o__Opitutales;f__Opitutaceae;g__DG1235;s__
JBNKXJ000000000	D1D2.bin.9	NO	144	731983	4039033	54.31	254797	99.61	1.32	14.29	High-quality	d__Bacteria;p__Proteobacteria;c__Alphaproteobacteria;o__Rhizobiales;f__Rhizobiaceae;g__Ensifer_A;s__
JBNKWZ000000000	D2.bin.1	NO	34	514162	4049485	49.44	238527	100	0.82	25	High-quality	d__Bacteria;p__Proteobacteria;c__Gammaproteobacteria;o__Pseudomonadales;f__Cellvibrionaceae;g__;s__
JBNKXB000000000	D2.bin.10	NO	108	177614	2537119	27.98	57605	98.78	0.2	0	High-quality	d__Bacteria;p__Campylobacterota;c__Campylobacteria;o__Campylobacterales;f__Arcobacteraceae;g__Arcobacter;s__
JBNKWY000000000	D2.bin.11	YES	106	772908	4049373	32.57	119652	99.21	1.32	0	High-quality	d__Bacteria;p__Bacteroidota;c__Bacteroidia;o__Flavobacteriales;f__Flavobacteriaceae;g__UBA6231;s__
JBNKWV000000000	D2.bin.12	NO	944	31237	3232136	60.73	3851	77.82	8.89	2.08	Medium-quality	d__Bacteria;p__Proteobacteria;c__Alphaproteobacteria;o__Rhodobacterales;f__Rhodobacteraceae;g__Silicimonas;s__
JBNKWS000000000	D2.bin.13	NO	828	20017	3482052	44.5	4925	87.24	1.45	28.57	Medium-quality	d__Bacteria;p__Bacteroidota;c__Bacteroidia;o__Cytophagales;f__Cyclobacteriaceae;g__;s__
JBNKWW000000000	D2.bin.14	NO	93	36451	757462	42.78	12162	54.27	3.42	20	Medium-quality	d__Bacteria;p__Patescibacteria;c__Paceibacteria;o__UBA9983;f__UBA2163;g__;s__
JBNKXI000000000	D2.bin.15	NO	279	218416	4697359	40.89	28857	98.38	1.08	0	High-quality	d__Bacteria;p__Bacteroidota;c__Bacteroidia;o__Flavobacteriales;f__Crocinitomicaceae;g__UBA4466;s__
JBNKWU000000000	D2.bin.16	NO	111	631540	3744162	60.21	381345	97.41	1.77	11.11	High-quality	d__Bacteria;p__Proteobacteria;c__Alphaproteobacteria;o__Rhodobacterales;f__Rhodobacteraceae;g__HL-12;s__
JBNKXF000000000	D2.bin.2	NO	315	35281	1913986	40.98	7494	85.11	0.97	25	Medium-quality	d__Bacteria;p__Proteobacteria;c__Gammaproteobacteria;o__Burkholderiales;f__Methylophilaceae;g__GCA-2401735;s__
JBNKWT000000000	D2.bin.3	NO	699	25051	3701114	51.17	6576	84.29	1.66	0	Medium-quality	d__Bacteria;p__Proteobacteria;c__Gammaproteobacteria;o__Pseudomonadales;f__Nitrincolaceae;g__Amphritea;s__
JBNKWX000000000	D2.bin.4	NO	83	252920	3277557	62.54	86987	95.7	0.15	0	High-quality	d__Bacteria;p__Proteobacteria;c__Alphaproteobacteria;o__Rhodobacterales;f__Rhodobacteraceae;g__HL-12;s__
JBNKXC000000000	D2.bin.5	NO	202	13380	738967	34.7	4139	62.37	1.42	0	Medium-quality	d__Bacteria;p__Proteobacteria;c__Alphaproteobacteria;o__Rickettsiales;f__Rickettsiaceae;g__GCA-2402195;s__
JBNKXG000000000	D2.bin.6	YES	69	449886	4853027	55.24	147649	100	0.68	0	High-quality	d__Bacteria;p__Verrucomicrobiota;c__Verrucomicrobiae;o__Opitutales;f__Opitutaceae;g__DG1235;s__
JBNKXH000000000	D2.bin.7	NO	17	1016778	3784453	54.35	541593	99.61	0.39	0	High-quality	d__Bacteria;p__Proteobacteria;c__Alphaproteobacteria;o__Rhizobiales;f__Rhizobiaceae;g__Ensifer_A;s__
JBNKXD000000000	D2.bin.8	YES	73	717580	6336921	58.04	207451	93.01	1.29	0	High-quality	d__Bacteria;p__Myxococcota;c__Polyangia;o__Polyangiales;f__Polyangiaceae;g__NIC37A-2;s__
JBNKXE000000000	D2.bin.9	NO	446	19934	2213548	48.36	5425	53.92	1.72	0	Medium-quality	d__Bacteria;p__Proteobacteria;c__Gammaproteobacteria;o__Pseudomonadales;f__Cellvibrionaceae;g__;s__
JBNKHK000000000	E1.bin.1	NO	384	59455	4685655	67.5	17284	97.17	3.04	50	High-quality	d__Bacteria;p__Proteobacteria;c__Alphaproteobacteria;o__Kiloniellales;f__Kiloniellaceae;g__BBD-1991-14;s__
JBNKID000000000	E1.bin.10	NO	57	384940	3545523	32.39	119545	95.91	0.94	0	High-quality	d__Bacteria;p__Bacteroidota;c__Bacteroidia;o__Flavobacteriales;f__Flavobacteriaceae;g__UBA6231;s__
JBNKHO000000000	E1.bin.11	NO	518	50829	3283583	61.78	8431	66.41	1.8	0	Medium-quality	d__Bacteria;p__Proteobacteria;c__Alphaproteobacteria;o__Rhodobacterales;f__Rhodobacteraceae;g__Defluviimonas_C;s__
JBNKIC000000000	E1.bin.12	YES	37	674515	3324241	62.11	295921	97.57	0.86	0	High-quality	d__Bacteria;p__Proteobacteria;c__Alphaproteobacteria;o__Rhodobacterales;f__Rhodobacteraceae;g__HL-12;s__
JBNKHR000000000	E1.bin.13	NO	617	21664	2752182	55.9	5243	84.39	2.82	0	Medium-quality	d__Bacteria;p__Bacteroidota;c__Bacteroidia;o__Flavobacteriales;f__Flavobacteriaceae;g__Robiginitalea;s__
JBQOMT000000000	E1.bin.14	NO	325	30227	2059809	57.31	7594	61.54	0.93	15.38	Medium-quality	d__Bacteria;p__Proteobacteria;c__Gammaproteobacteria;o__Chromatiales;f__Sedimenticolaceae;g__Sedimenticola;s__
JBNKHQ000000000	E1.bin.15	NO	649	23080	2742330	50.21	5197	82.58	2.1	33.33	Medium-quality	d__Bacteria;p__Proteobacteria;c__Gammaproteobacteria;o__Pseudomonadales;f__Cellvibrionaceae;g__;s__
JBNKHV000000000	E1.bin.16	NO	115	722044	9157735	63.85	232893	92.53	1.42	0	High-quality	d__Bacteria;p__Myxococcota;c__Polyangia;o__Polyangiales;f__Polyangiaceae;g__SZUA-265;s__
JBNKHP000000000	E1.bin.17	NO	316	30234	1920550	49.67	7718	64.58	2.41	13.33	Medium-quality	d__Bacteria;p__Proteobacteria;c__Gammaproteobacteria;o__Pseudomonadales;f__Cellvibrionaceae;g__;s__
JBNKHJ000000000	E1.bin.18	NO	65	396546	5212500	55.12	151783	99.27	1.35	0	High-quality	d__Bacteria;p__Verrucomicrobiota;c__Verrucomicrobiae;o__Opitutales;f__Opitutaceae;g__DG1235;s__
JBNKHU000000000	E1.bin.19	YES	33	68443	583434	43.22	25915	80.46	2.59	50	Medium-quality	d__Bacteria;p__Patescibacteria;c__Paceibacteria;o__UBA9983;f__UBA2163;g__;s__
JBNKIB000000000	E1.bin.2	NO	426	18981	1762027	41	4878	76.87	1.01	83.33	Medium-quality	d__Bacteria;p__Proteobacteria;c__Gammaproteobacteria;o__Burkholderiales;f__Methylophilaceae;g__GCA-2401735;s__
JBNKHH000000000	E1.bin.20	YES	41	291668	3746231	61.01	167165	97.74	0.82	0	High-quality	d__Bacteria;p__Proteobacteria;c__Alphaproteobacteria;o__Rhodobacterales;f__Rhodobacteraceae;g__Silicimonas;s__
JBNKIA000000000	E1.bin.21	NO	825	18292	3263360	42	4536	82.27	1.35	0	Medium-quality	d__Bacteria;p__Bacteroidota;c__Bacteroidia;o__Flavobacteriales;f__Crocinitomicaceae;g__UBA4466;s__
JBNKHZ000000000	E1.bin.22	NO	145	103744	3198367	40.47	40184	94.24	0	0	High-quality	d__Bacteria;p__Bacteroidota;c__Bacteroidia;o__Flavobacteriales;f__Flavobacteriaceae;g__Muricauda;s__
JBNKHM000000000	E1.bin.24	NO	729	6822	1388078	29.4	2018	57.11	0.83	0	Medium-quality	d__Bacteria;p__Campylobacterota;c__Campylobacteria;o__Campylobacterales;f__Arcobacteraceae;g__Arcobacter;s__
JBNKHY000000000	E1.bin.4	NO	428	74391	4895478	52.39	16856	97.63	1.13	42.86	High-quality	d__Bacteria;p__Proteobacteria;c__Gammaproteobacteria;o__Pseudomonadales;f__Cellvibrionaceae;g__R142;s__
JBNPPC000000000	E1.bin.5	NO	27	532494	3873787	32.23	354905	99.55	5.26	2.94	Medium-quality	d__Bacteria;p__Bacteroidota;c__Bacteroidia;o__Flavobacteriales;f__Flavobacteriaceae;g__Tenacibaculum;s__
JBNKHW000000000	E1.bin.6	NO	2643	11343	5859057	51.13	2390	63.56	0.05	0	Medium-quality	d__Bacteria;p__Acidobacteriota;c__Holophagae;o__GCA-2747255;f__;g__;s__
JBNKHT000000000	E1.bin.7	YES	223	134903	4315080	44.58	36869	99.36	0.69	0	High-quality	d__Bacteria;p__Bacteroidota;c__Bacteroidia;o__Cytophagales;f__Cyclobacteriaceae;g__;s__
JBNKHX000000000	E1.bin.8	NO	493	28689	3195026	54.4	8787	82.8	1.38	33.33	Medium-quality	d__Bacteria;p__Verrucomicrobiota;c__Kiritimatiellae;o__Kiritimatiellales;f__Pontiellaceae;g__Pontiella;s__
JBNKHI000000000	E1.bin.9	YES	248	176139	4381707	46.88	36668	98.41	4.39	20.51	High-quality	d__Bacteria;p__Proteobacteria;c__Gammaproteobacteria;o__Pseudomonadales;f__Cellvibrionaceae;g__R142;s__
JBNKHG000000000	E1E2.bin.1	YES	99	210631	4745499	54.36	73266	90.45	1.29	0	High-quality	d__Bacteria;p__Proteobacteria;c__Gammaproteobacteria;o__Pseudomonadales;f__Cellvibrionaceae;g__R142;s__
JBNKHF000000000	E1E2.bin.10	NO	1292	14788	4347818	43.89	3558	52.59	3.45	0	Medium-quality	d__Bacteria;p__Proteobacteria;c__Gammaproteobacteria;o__Enterobacterales;f__Kangiellaceae;g__Pleionea;s__
JBNKHE000000000	E1E2.bin.11	YES	46	804802	3504416	54.45	308408	94.76	2.73	0	High-quality	d__Bacteria;p__Verrucomicrobiota;c__Kiritimatiellae;o__Kiritimatiellales;f__Pontiellaceae;g__Pontiella;s__
JBNKHD000000000	E1E2.bin.12	YES	19	601998	3255492	31.94	346354	99.55	1.67	0	High-quality	d__Bacteria;p__Bacteroidota;c__Bacteroidia;o__Flavobacteriales;f__Flavobacteriaceae;g__Tenacibaculum;s__
JBNKHC000000000	E1E2.bin.13	YES	452	67521	4800167	67.22	15117	96.96	1.9	28.57	High-quality	d__Bacteria;p__Proteobacteria;c__Alphaproteobacteria;o__Kiloniellales;f__Kiloniellaceae;g__BBD-1991-14;s__
JBNKHB000000000	E1E2.bin.14	YES	452	37509	2799221	55.28	8503	87.49	0.79	0	Medium-quality	d__Bacteria;p__Bacteroidota;c__Bacteroidia;o__Flavobacteriales;f__Flavobacteriaceae;g__Robiginitalea;s__
JBNKHA000000000	E1E2.bin.15	YES	1218	78515	11545386	69.21	13304	90.33	4.68	22.22	High-quality	d__Bacteria;p__Myxococcota;c__Polyangia;o__Haliangiales;f__Haliangiaceae;g__;s__
JBNKGZ000000000	E1E2.bin.16	NO	43	431285	3749243	46.91	236700	83.11	5.47	16.67	Medium-quality	d__Bacteria;p__Proteobacteria;c__Gammaproteobacteria;o__Pseudomonadales;f__Cellvibrionaceae;g__R142;s__
JBNKGY000000000	E1E2.bin.17	YES	353	93872	4207555	33.79	16775	87.92	1.63	33.33	Medium-quality	d__Bacteria;p__Bacteroidota;c__Bacteroidia;o__Bacteroidales;f__Marinilabiliaceae;g__CG51;s__
JBNKGX000000000	E1E2.bin.18	NO	2325	8623	4373145	61.08	1920	51.47	1.94	0	Medium-quality	d__Bacteria;p__Myxococcota;c__Polyangia;o__Polyangiales;f__Polyangiaceae;g__SZUA-265;s__
JBNKGW000000000	E1E2.bin.19	NO	750	13032	2755648	50.18	4070	59.63	2.85	14.29	Medium-quality	d__Bacteria;p__Proteobacteria;c__Gammaproteobacteria;o__Pseudomonadales;f__Saccharospirillaceae;g__Reinekea;s__
JBNKGV000000000	E1E2.bin.2	NO	33	447564	3065646	62.04	183066	90.97	2.16	18.75	High-quality	d__Bacteria;p__Proteobacteria;c__Alphaproteobacteria;o__Rhodobacterales;f__Rhodobacteraceae;g__HL-12;s__
JBNKGU000000000	E1E2.bin.20	NO	22	588384	3287321	32.85	337100	78.75	0.35	14.29	Medium-quality	d__Bacteria;p__Bacteroidota;c__Bacteroidia;o__Flavobacteriales;f__Flavobacteriaceae;g__UBA6231;s__
JBNKGT000000000	E1E2.bin.21	NO	1995	11990	5773588	51.1	3144	61.53	0	0	Medium-quality	d__Bacteria;p__Acidobacteriota;c__Holophagae;o__GCA-2747255;f__GCA-2747255;g__;s__
JBNKGS000000000	E1E2.bin.22	NO	602	18446	2510373	57.05	4834	70.84	1.9	16.67	Medium-quality	d__Bacteria;p__Verrucomicrobiota;c__Verrucomicrobiae;o__Opitutales;f__Puniceicoccaceae;g__GCA-2699365;s__
JBNKGR000000000	E1E2.bin.23	NO	1001	36193	5380235	48.31	6980	63.18	5.61	25	Medium-quality	d__Bacteria;p__Chloroflexota;c__Anaerolineae;o__Promineofilales;f__Promineofilaceae;g__;s__
JBNKGQ000000000	E1E2.bin.24	NO	811	31659	2607099	56.77	4440	56.49	5.22	3.7	Medium-quality	d__Bacteria;p__Proteobacteria;c__Alphaproteobacteria;o__Rhizobiales;f__Rhizobiaceae;g__;s__
JBNKGP000000000	E1E2.bin.26	NO	576	26988	2748458	60.69	6023	54.16	4.56	66.67	Medium-quality	d__Bacteria;p__Myxococcota;c__Polyangia;o__Polyangiales;f__Polyangiaceae;g__NIC37A-2;s__
JBNKGO000000000	E1E2.bin.27	NO	887	10035	2578439	61.86	3172	59.05	4.03	18.75	Medium-quality	d__Bacteria;p__Proteobacteria;c__Gammaproteobacteria;o__Pseudomonadales;f__Cellvibrionaceae;g__Microbulbifer;s__
JBNKGN000000000	E1E2.bin.28	YES	516	33447	3482221	42.07	8716	92.74	1.08	0	High-quality	d__Bacteria;p__Bacteroidota;c__Bacteroidia;o__Flavobacteriales;f__Crocinitomicaceae;g__UBA4466;s__
JBNKGM000000000	E1E2.bin.29	YES	113	169293	3272920	55.77	41989	98.24	1.76	10	High-quality	d__Bacteria;p__Bacteroidota;c__Bacteroidia;o__Flavobacteriales;f__Flavobacteriaceae;g__Robiginitalea;s__
JBNKGL000000000	E1E2.bin.3	NO	67	337542	4314285	44.52	126117	99.26	0.99	0	High-quality	d__Bacteria;p__Bacteroidota;c__Bacteroidia;o__Cytophagales;f__Cyclobacteriaceae;g__;s__
JBNKGK000000000	E1E2.bin.30	YES	521	29618	3495132	50.19	9064	90.61	1.39	0	High-quality	d__Bacteria;p__Proteobacteria;c__Alphaproteobacteria;o__Sphingomonadales;f__Kordiimonadaceae;g__Kordiimonas;s__
JBNKGJ000000000	E1E2.bin.31	NO	1095	12219	2974390	54.92	2792	50.08	7.47	10.17	Medium-quality	d__Bacteria;p__Proteobacteria;c__Alphaproteobacteria;o__Rhizobiales;f__Rhizobiaceae;g__Ensifer_A;s__
JBNKGI000000000	E1E2.bin.32	NO	270	192367	5151079	52.15	44855	97.96	1.13	0	High-quality	d__Bacteria;p__Proteobacteria;c__Gammaproteobacteria;o__Pseudomonadales;f__Cellvibrionaceae;g__R142;s__
JBNKGH000000000	E1E2.bin.33	NO	1047	27147	5256958	47.97	6188	63.33	7.95	30	Medium-quality	d__Bacteria;p__Chloroflexota;c__Anaerolineae;o__Promineofilales;f__Promineofilaceae;g__GCA-2699125;s__
JBNKGG000000000	E1E2.bin.34	YES	128	565749	9131567	63.87	228366	93.33	1.42	0	High-quality	d__Bacteria;p__Myxococcota;c__Polyangia;o__Polyangiales;f__Polyangiaceae;g__SZUA-265;s__
JBNKGF000000000	E1E2.bin.35	NO	300	105458	5733558	60.74	30812	96.45	3.88	63.16	High-quality	d__Bacteria;p__Proteobacteria;c__Alphaproteobacteria;o__Rhizobiales;f__Stappiaceae;g__Roseibium;s__
JBNKGE000000000	E1E2.bin.36	NO	473	25505	2337289	64.34	6521	57.92	0	0	Medium-quality	d__Bacteria;p__Proteobacteria;c__Alphaproteobacteria;o__Rhizobiales;f__Rhizobiaceae;g__Zhengella;s__
JBNKGD000000000	E1E2.bin.37	NO	1095	50032	2716928	45.23	3189	83.05	3.45	0	Medium-quality	d__Bacteria;p__Patescibacteria;c__Paceibacteria;o__UBA9983;f__UBA2163;g__;s__
JBNKGC000000000	E1E2.bin.38	YES	468	136754	6681437	64.76	25189	89.46	1.94	0	Medium-quality	d__Bacteria;p__Myxococcota;c__Polyangia;o__Polyangiales;f__Polyangiaceae;g__NIC37A-2;s__
JBNKGB000000000	E1E2.bin.39	YES	231	138029	4858633	61.48	37126	88.4	0.79	0	Medium-quality	d__Bacteria;p__Proteobacteria;c__Alphaproteobacteria;o__Rhizobiales;f__Stappiaceae;g__Roseibium;s__
JBNKGA000000000	E1E2.bin.4	NO	85	516649	5412046	49.54	178671	98.19	1.42	14.29	High-quality	d__Bacteria;p__Proteobacteria;c__Gammaproteobacteria;o__Pseudomonadales;f__Oleiphilaceae;g__Hahella;s__
JBNKFZ000000000	E1E2.bin.40	YES	846	19603	2838908	46.62	3950	77.49	1.62	0	Medium-quality	d__Bacteria;p__Proteobacteria;c__Alphaproteobacteria;o__Rhodospirillales;f__Terasakiellaceae;g__Terasakiella;s__
JBNKFY000000000	E1E2.bin.42	NO	698	17656	2867075	60.5	4530	58.68	3.7	4.55	Medium-quality	d__Bacteria;p__Proteobacteria;c__Gammaproteobacteria;o__Chromatiales;f__Sedimenticolaceae;g__;s__
JBNKFX000000000	E1E2.bin.43	NO	106	187234	2923868	60.87	67901	72.62	2.18	7.14	Medium-quality	d__Bacteria;p__Proteobacteria;c__Alphaproteobacteria;o__Rhodobacterales;f__Rhodobacteraceae;g__Silicimonas;s__
JBNKFW000000000	E1E2.bin.44	YES	42	524820	5211855	55.18	311747	99.27	1.35	0	High-quality	d__Bacteria;p__Verrucomicrobiota;c__Verrucomicrobiae;o__Opitutales;f__Opitutaceae;g__DG1235;s__
JBNKFV000000000	E1E2.bin.45	NO	33	551728	3859818	49.9	275209	95.79	0.78	0	High-quality	d__Bacteria;p__Proteobacteria;c__Gammaproteobacteria;o__Pseudomonadales;f__Cellvibrionaceae;g__;s__
JBNKFU000000000	E1E2.bin.46	NO	1933	5684	3086918	49.21	1597	54.99	4.87	20	Medium-quality	d__Bacteria;p__Chloroflexota;c__Anaerolineae;o__4572-78;f__J111;g__J095;s__
JBNKFT000000000	E1E2.bin.47	NO	1591	18138	4809154	52.4	3292	61.18	2	0	Medium-quality	d__Bacteria;p__Chloroflexota;c__Anaerolineae;o__4572-78;f__J111;g__J095;s__
JBNKFS000000000	E1E2.bin.5	YES	52	272560	3865308	55.93	146539	96.92	1.29	0	High-quality	d__Bacteria;p__Proteobacteria;c__Gammaproteobacteria;o__Chromatiales;f__Sedimenticolaceae;g__Sedimenticola;s__
JBNKFR000000000	E1E2.bin.6	YES	96	214791	3152762	40.51	78979	96.55	0.11	0	High-quality	d__Bacteria;p__Bacteroidota;c__Bacteroidia;o__Flavobacteriales;f__Flavobacteriaceae;g__Muricauda;s__
JBNKFQ000000000	E1E2.bin.7	NO	362	105880	4824304	50.67	21532	95.99	6.22	0	Medium-quality	d__Bacteria;p__Proteobacteria;c__Gammaproteobacteria;o__Pseudomonadales;f__Porticoccaceae;g__;s__
JBNKFP000000000	E1E2.bin.8	NO	374	35828	2958504	47.93	11197	60.83	0.41	0	Medium-quality	d__Bacteria;p__Proteobacteria;c__Gammaproteobacteria;o__Pseudomonadales;f__Cellvibrionaceae;g__;s__
JBNKFO000000000	E1E2.bin.9	YES	342	63627	3759800	57.24	16692	97.51	1.61	40	High-quality	d__Bacteria;p__Proteobacteria;c__Alphaproteobacteria;o__Rhodobacterales;f__Rhodobacteraceae;g__Roseovarius;s__Roseovarius litorisediminis
JBNKEV000000000	E2.bin.1	NO	659	37406	6057919	64.65	11650	86.74	2.58	0	Medium-quality	d__Bacteria;p__Myxococcota;c__Polyangia;o__Polyangiales;f__Polyangiaceae;g__NIC37A-2;s__
JBNKES000000000	E2.bin.10	NO	653	10779	1699431	40.98	2662	52.38	2.23	10	Medium-quality	d__Bacteria;p__Bacteroidota;c__Bacteroidia;o__Flavobacteriales;f__Flavobacteriaceae;g__Muricauda;s__
JBNKEY000000000	E2.bin.11	NO	174	67052	2661764	54.69	22559	77.2	1.38	0	Medium-quality	d__Bacteria;p__Verrucomicrobiota;c__Kiritimatiellae;o__Kiritimatiellales;f__Pontiellaceae;g__Pontiella;s__
JBNKER000000000	E2.bin.12	YES	753	34946	4746052	50.66	8364	91.3	2.22	0	High-quality	d__Bacteria;p__Proteobacteria;c__Gammaproteobacteria;o__Pseudomonadales;f__Porticoccaceae;g__;s__
JBNKET000000000	E2.bin.13	NO	529	164124	9217061	63.85	40000	93.17	2.09	16.67	High-quality	d__Bacteria;p__Myxococcota;c__Polyangia;o__Polyangiales;f__Polyangiaceae;g__SZUA-265;s__
JBNKEZ000000000	E2.bin.14	NO	526	61804	3909085	44.54	10316	93.36	3.22	0	High-quality	d__Bacteria;p__Bacteroidota;c__Bacteroidia;o__Cytophagales;f__Cyclobacteriaceae;g__;s__
JBNKFC000000000	E2.bin.15	YES	610	42953	3755709	65.42	8602	89.21	6.82	45.45	Medium-quality	d__Bacteria;p__Proteobacteria;c__Alphaproteobacteria;o__Rhodobacterales;f__Rhodobacteraceae;g__NCEA01;s__
JBNKFN000000000	E2.bin.16	NO	388	14290	1192243	41.24	3263	62.6	0.26	0	Medium-quality	d__Bacteria;p__Proteobacteria;c__Gammaproteobacteria;o__Burkholderiales;f__Methylophilaceae;g__GCA-2401735;s__
JBNKFJ000000000	E2.bin.17	NO	84	408675	5428377	49.4	193800	96.04	0.54	0	High-quality	d__Bacteria;p__Proteobacteria;c__Gammaproteobacteria;o__Pseudomonadales;f__Oleiphilaceae;g__Hahella;s__
JBNKFH000000000	E2.bin.18	NO	33	537733	3949803	55.82	249341	72.41	0	0	Medium-quality	d__Bacteria;p__Proteobacteria;c__Gammaproteobacteria;o__Chromatiales;f__Sedimenticolaceae;g__Sedimenticola;s__
JBNKFK000000000	E2.bin.19	NO	293	142228	4964897	52.2	41586	98.38	1.13	0	High-quality	d__Bacteria;p__Proteobacteria;c__Gammaproteobacteria;o__Pseudomonadales;f__Cellvibrionaceae;g__R142;s__
JBNKEW000000000	E2.bin.2	NO	655	32160	3565110	57.28	7193	91.73	4.29	8.11	High-quality	d__Bacteria;p__Proteobacteria;c__Alphaproteobacteria;o__Rhodobacterales;f__Rhodobacteraceae;g__Roseovarius;s__Roseovarius litorisediminis
JBNKFM000000000	E2.bin.20	NO	137	369025	4864772	54.74	56624	81.03	8.62	0	Medium-quality	d__Bacteria;p__Proteobacteria;c__Gammaproteobacteria;o__Pseudomonadales;f__Cellvibrionaceae;g__R142;s__
JBNKEP000000000	E2.bin.21	NO	686	39240	4665393	50.22	8349	52.51	0.86	0	Medium-quality	d__Bacteria;p__Chloroflexota;c__Anaerolineae;o__Promineofilales;f__Promineofilaceae;g__CAADGU01;s__
JBNKFA000000000	E2.bin.23	NO	432	89059	4886526	67.18	17193	96.09	5.22	42.11	Medium-quality	d__Bacteria;p__Proteobacteria;c__Alphaproteobacteria;o__Kiloniellales;f__Kiloniellaceae;g__BBD-1991-14;s__
JBNKEU000000000	E2.bin.24	NO	981	9257	2348489	55.76	2724	68.77	2.49	13.33	Medium-quality	d__Bacteria;p__Bacteroidota;c__Bacteroidia;o__Flavobacteriales;f__Flavobacteriaceae;g__Robiginitalea;s__
JBNKFE000000000	E2.bin.25	NO	1098	13496	2509343	50.34	2498	68.9	1.3	0	Medium-quality	d__Bacteria;p__Proteobacteria;c__Alphaproteobacteria;o__Sphingomonadales;f__Kordiimonadaceae;g__Kordiimonas;s__
JBNKFI000000000	E2.bin.3	NO	255	137673	5205451	55.14	34978	97.91	1.35	0	High-quality	d__Bacteria;p__Verrucomicrobiota;c__Verrucomicrobiae;o__Opitutales;f__Opitutaceae;g__DG1235;s__
JBNKFD000000000	E2.bin.4	NO	1449	14628	4671149	49.44	3506	65.41	4.3	4.55	Medium-quality	d__Bacteria;p__Proteobacteria;c__Gammaproteobacteria;o__Pseudomonadales;f__Oleiphilaceae;g__Hahella;s__
JBNKFL000000000	E2.bin.5	NO	25	87635	613947	43.08	33689	60.9	1.71	0	Medium-quality	d__Bacteria;p__Patescibacteria;c__Paceibacteria;o__UBA9983;f__UBA2163;g__;s__
JBQOMU000000000	E2.bin.6	NO	684	22911	4230411	43.89	7310	50.71	9	42.11	Medium-quality	d__Bacteria;p__Chloroflexota;c__Anaerolineae;o__Promineofilales;f__Promineofilaceae;g__GCA-2699125;s__
JBNKEX000000000	E2.bin.7	YES	28	734407	4083656	49.87	390796	99.57	1.49	0	High-quality	d__Bacteria;p__Proteobacteria;c__Gammaproteobacteria;o__Pseudomonadales;f__Cellvibrionaceae;g__R142;s__
JBNKEQ000000000	E2.bin.8	NO	308	135898	5406953	61.3	38779	90.15	1.42	20	High-quality	d__Bacteria;p__Proteobacteria;c__Alphaproteobacteria;o__Rhizobiales;f__Stappiaceae;g__Roseibium;s__
JBNKFF000000000	E2.bin.9	NO	2279	32785	10554885	69.07	5770	84.35	4.19	0	Medium-quality	d__Bacteria;p__Myxococcota;c__Polyangia;o__Haliangiales;f__Haliangiaceae;g__;s__
JBNKDZ000000000	F1.bin.1	YES	753	34532	4807850	39.33	7760	87.98	2.93	0	Medium-quality	d__Bacteria;p__Bacteroidota;c__Bacteroidia;o__Cytophagales;f__Cyclobacteriaceae;g__;s__
JBNKEC000000000	F1.bin.10	NO	287	57631	2024740	53.34	10939	75.16	0.84	40	Medium-quality	d__Bacteria;p__Proteobacteria;c__Gammaproteobacteria;o__Burkholderiales;f__Gallionellaceae;g__Sideroxydans;s__
JBNKDP000000000	F1.bin.11	NO	51	185764	2234912	52.15	58323	88.97	1.62	15.38	Medium-quality	d__Bacteria;p__Proteobacteria;c__Gammaproteobacteria;o__Chromatiales;f__Sedimenticolaceae;g__;s__
JBNKEJ000000000	F1.bin.14	NO	116	557993	6472457	34.17	175419	98.92	2.69	0	High-quality	d__Bacteria;p__Bacteroidota;c__Bacteroidia;o__Bacteroidales;f__UBA10428;g__UBA10428;s__
JBNKDX000000000	F1.bin.15	NO	453	26193	2699658	64.06	6791	66.4	0.84	0	Medium-quality	d__Bacteria;p__Proteobacteria;c__Alphaproteobacteria;o__Rhizobiales;f__Rhodomicrobiaceae;g__R-RK-3;s__
JBNKDM000000000	F1.bin.16	NO	190	87333	2432421	51.4	18635	77.82	3.79	62.5	Medium-quality	d__Bacteria;p__Proteobacteria;c__Gammaproteobacteria;o__Chromatiales;f__Sedimenticolaceae;g__;s__
JBNKEG000000000	F1.bin.17	NO	841	23935	3843596	48.32	5645	61.38	3.39	50	Medium-quality	d__Bacteria;p__Chloroflexota;c__Anaerolineae;o__Promineofilales;f__Promineofilaceae;g__;s__
JBNKDY000000000	F1.bin.18	YES	108	164850	2748471	54.43	45902	93.78	0.53	0	High-quality	d__Bacteria;p__Proteobacteria;c__Gammaproteobacteria;o__Burkholderiales;f__Gallionellaceae;g__Sideroxydans;s__
JBNKEI000000000	F1.bin.19	NO	214	167613	4774279	46.33	38401	95.16	0	0	High-quality	d__Bacteria;p__Myxococcota;c__Myxococcia;o__Myxococcales;f__UBA5297;g__;s__
JBNKDW000000000	F1.bin.20	YES	1233	36150	7637474	50.8	7716	79.72	7.42	0	Medium-quality	d__Bacteria;p__Moduliflexota;c__Moduliflexia;o__Moduliflexales;f__Moduliflexaceae;g__;s__
JBQOMV000000000	F1.bin.21	NO	448	57898	2251979	46.74	6646	52.81	1.94	66.67	Medium-quality	d__Bacteria;p__Desulfobacterota;c__Desulfobacteria;o__Desulfobacterales;f__Desulfobacteraceae;g__;s__
JBNKEN000000000	F1.bin.22	YES	502	49203	3241855	54.16	8185	86.84	1.54	18.75	Medium-quality	d__Bacteria;p__Proteobacteria;c__Gammaproteobacteria;o__Enterobacterales;f__Alteromonadaceae;g__Pseudoalteromonas;s__
JBNKEH000000000	F1.bin.23	YES	16	801262	3495579	62.43	652305	98.93	0.17	0	High-quality	d__Bacteria;p__Proteobacteria;c__Alphaproteobacteria;o__Rhodobacterales;f__Rhodobacteraceae;g__HL-12;s__
JBNKEL000000000	F1.bin.24	YES	83	100672	2464444	60.06	48106	90	1.19	0	Medium-quality	d__Bacteria;p__Proteobacteria;c__Gammaproteobacteria;o__Chromatiales;f__Sedimenticolaceae;g__;s__
JBNKDF000000000	F1.bin.26	NO	53	346360	3061482	56.51	88312	95.4	2.13	0	High-quality	d__Bacteria;p__Proteobacteria;c__Gammaproteobacteria;o__Chromatiales;f__Sedimenticolaceae;g__;s__
JBNKEO000000000	F1.bin.27	NO	299	56640	3724948	50.45	23385	79.66	0	0	Medium-quality	d__Bacteria;p__Proteobacteria;c__Gammaproteobacteria;o__Enterobacterales;f__Shewanellaceae;g__Shewanella;s__Shewanella marisflavi
JBNKDU000000000	F1.bin.28	YES	230	167148	4305563	59.68	36566	93.55	3.23	0	High-quality	d__Bacteria;p__Desulfobacterota;c__Desulfobacteria;o__Desulfobacterales;f__Desulfosarcinaceae;g__;s__
JBNKDG000000000	F1.bin.29	YES	32	605303	3039305	56.02	330060	97.14	1.53	42.86	High-quality	d__Bacteria;p__Proteobacteria;c__Gammaproteobacteria;o__Thiohalomonadales;f__Thiohalomonadaceae;g__SLDE01;s__
JBNKDO000000000	F1.bin.3	YES	92	453552	4976400	44.15	153447	100	1.22	0	High-quality	d__Bacteria;p__Desulfobacterota;c__Desulfobulbia;o__Desulfobulbales;f__Desulfocapsaceae;g__;s__
JBNKEF000000000	F1.bin.31	NO	553	70432	4410757	52.13	9563	71.82	3.64	0	Medium-quality	d__Bacteria;p__Chloroflexota;c__Anaerolineae;o__Promineofilales;f__Promineofilaceae;g__SLGK01;s__
JBNKDE000000000	F1.bin.32	YES	39	347316	4673847	47.95	278068	98.74	3.46	0	High-quality	d__Bacteria;p__Proteobacteria;c__Gammaproteobacteria;o__GCA-001735895;f__GCA-001735895;g__;s__
JBNKDJ000000000	F1.bin.33	NO	127	153944	4017415	63.78	58187	97.82	2.45	26.67	High-quality	d__Bacteria;p__Proteobacteria;c__Gammaproteobacteria;o__QNFN01;f__QNFN01;g__;s__
JBQOMW000000000	F1.bin.34	YES	1803	17537	6448719	38.43	3951	75.33	8.78	0	Medium-quality	d__Bacteria;p__Bacteroidota;c__Bacteroidia;o__Bacteroidales;f__UBA10428;g__UBA10428;s__
JBNKEE000000000	F1.bin.35	YES	66	229175	2621151	49.51	66215	93.42	3.28	52.94	High-quality	d__Bacteria;p__Proteobacteria;c__Gammaproteobacteria;o__Chromatiales;f__Sedimenticolaceae;g__;s__
JBQOMX000000000	F1.bin.36	NO	667	12837	1991074	55.37	3326	52.27	2.8	0	Medium-quality	d__Bacteria;p__Desulfobacterota;c__Desulfobacteria;o__Desulfobacterales;f__ETH-SRB1;g__;s__
JBNKDV000000000	F1.bin.37	YES	145	398342	6952084	52.03	84879	96.13	3.23	0	High-quality	d__Bacteria;p__Myxococcota;c__Polyangia;o__;f__;g__;s__
JBQOMY000000000	F1.bin.4	NO	219	58786	2445422	62.96	19155	72.43	1.66	66.67	Medium-quality	d__Bacteria;p__Proteobacteria;c__Gammaproteobacteria;o__Burkholderiales;f__Rhodocyclaceae;g__Fen-999;s__
JBNKEA000000000	F1.bin.40	YES	479	72427	3668218	56.65	12864	82.58	1.61	0	Medium-quality	d__Bacteria;p__Desulfobacterota;c__Desulfobacteria;o__Desulfobacterales;f__Desulfosarcinaceae;g__;s__
JBNKDN000000000	F1.bin.41	NO	1767	12986	5652729	55.96	3526	56.71	4	33.33	Medium-quality	d__Bacteria;p__Chloroflexota;c__Anaerolineae;o__SBR1031;f__UBA2029;g__MO-CFX2;s__
JBNKDK000000000	F1.bin.42	NO	1283	14340	3172129	68.04	2818	54.7	7	0	Medium-quality	d__Bacteria;p__Acidobacteriota;c__Thermoanaerobaculia;o__Thermoanaerobaculales;f__FEB-10;g__;s__
JBNKDT000000000	F1.bin.44	NO	1296	11469	3277064	52.64	2758	69.88	1.62	33.33	Medium-quality	d__Bacteria;p__Desulfobacterota;c__Desulfobulbia;o__Desulfobulbales;f__Desulfocapsaceae;g__Desulforhopalus;s__
JBNKDD000000000	F1.bin.5	YES	637	63086	6256831	53.75	12709	83.1	1.87	40	Medium-quality	d__Bacteria;p__Chloroflexota;c__Anaerolineae;o__SBR1031;f__UBA3940;g__;s__
JBNKDS000000000	F1.bin.6	NO	198	60746	2727083	46.12	17989	69.76	2.58	100	Medium-quality	d__Bacteria;p__Desulfobacterota;c__Desulfobacteria;o__Desulfobacterales;f__Desulfobacteraceae;g__;s__
JBNKEK000000000	F1.bin.8	YES	334	24841	1815567	48.06	7235	76.93	0.95	0	Medium-quality	d__Bacteria;p__Proteobacteria;c__Gammaproteobacteria;o__Thiomicrospirales;f__Thiomicrospiraceae;g__Thiomicrorhabdus;s__
JBNKEB000000000	F1.bin.9	NO	363	21329	2112115	53.99	6206	53.45	2.66	0	Medium-quality	d__Bacteria;p__Chloroflexota;c__Anaerolineae;o__Anaerolineales;f__UBA11579;g__;s__
JBNKDC000000000	F1F2.bin.1	NO	635	110238	6475476	53.76	14746	82.19	2.32	0	Medium-quality	d__Bacteria;p__Chloroflexota;c__Anaerolineae;o__SBR1031;f__UBA3940;g__;s__
JBNKDB000000000	F1F2.bin.10	NO	581	17967	2886140	53.91	5145	72.73	3.64	0	Medium-quality	d__Bacteria;p__Chloroflexota;c__Anaerolineae;o__Anaerolineales;f__UBA11579;g__;s__
JBNKDA000000000	F1F2.bin.11	NO	722	11709	2159944	55.13	3200	56.62	2.17	0	Medium-quality	d__Bacteria;p__Desulfobacterota;c__Desulfobacteria;o__Desulfobacterales;f__;g__;s__
JBNKCZ000000000	F1F2.bin.12	NO	480	49203	3094251	54.11	7693	82.86	1.16	16.67	Medium-quality	d__Bacteria;p__Proteobacteria;c__Gammaproteobacteria;o__Enterobacterales;f__Alteromonadaceae;g__Pseudoalteromonas;s__
JBNKCY000000000	F1F2.bin.13	YES	65	490847	6120436	62.88	228422	90.43	1.96	0	High-quality	d__Bacteria;p__Myxococcota;c__Polyangia;o__Polyangiales;f__Polyangiaceae;g__SZUA-265;s__
JBNKCX000000000	F1F2.bin.14	YES	53	346360	2977113	56.62	88445	95.05	1.73	0	High-quality	d__Bacteria;p__Proteobacteria;c__Gammaproteobacteria;o__Chromatiales;f__Sedimenticolaceae;g__;s__
JBNKCW000000000	F1F2.bin.15	NO	210	23647	1469939	53.99	8521	65.45	2.4	36.84	Medium-quality	d__Bacteria;p__Proteobacteria;c__Gammaproteobacteria;o__Burkholderiales;f__Gallionellaceae;g__Sideroxydans;s__
JBNKCV000000000	F1F2.bin.16	NO	65	126918	2660739	49.65	59059	81.38	8.62	100	Medium-quality	d__Bacteria;p__Proteobacteria;c__Gammaproteobacteria;o__Chromatiales;f__Sedimenticolaceae;g__;s__
JBNKCU000000000	F1F2.bin.17	NO	136	286444	3321647	30.8	39493	97.49	2.27	8.33	High-quality	d__Bacteria;p__Bacteroidota;c__Bacteroidia;o__Flavobacteriales;f__Flavobacteriaceae;g__Algibacter;s__
JBNKCT000000000	F1F2.bin.18	NO	1606	9834	3208488	54.25	2124	62.98	1.2	50	Medium-quality	d__Bacteria;p__Fibrobacterota;c__Fibrobacteria;o__UBA11236;f__UBA11236;g__;s__
JBNKCS000000000	F1F2.bin.19	NO	160	59229	1816907	62.66	18693	62.07	0	0	Medium-quality	d__Bacteria;p__Proteobacteria;c__Gammaproteobacteria;o__Burkholderiales;f__Rhodocyclaceae;g__Fen-999;s__
JBNKCR000000000	F1F2.bin.2	NO	159	456898	7165522	51.96	82352	96.13	3.23	0	High-quality	d__Bacteria;p__Myxococcota;c__Polyangia;o__;f__;g__;s__
JBNKCQ000000000	F1F2.bin.20	NO	431	50620	3836461	50.45	13953	68.97	0	0	Medium-quality	d__Bacteria;p__Proteobacteria;c__Gammaproteobacteria;o__Enterobacterales;f__Shewanellaceae;g__Shewanella;s__Shewanella marisflavi
JBNKCP000000000	F1F2.bin.21	NO	171	123849	3434013	51.82	34447	94.05	1.27	50	High-quality	d__Bacteria;p__Proteobacteria;c__Gammaproteobacteria;o__Pseudomonadales;f__Cellvibrionaceae;g__Cellvibrio;s__
JBNKCO000000000	F1F2.bin.22	YES	83	557994	6408053	34.17	255812	98.92	2.2	0	High-quality	d__Bacteria;p__Bacteroidota;c__Bacteroidia;o__Bacteroidales;f__UBA10428;g__UBA10428;s__
JBNKCN000000000	F1F2.bin.23	NO	781	34532	4766950	39.4	7330	86.79	2.93	9.09	Medium-quality	d__Bacteria;p__Bacteroidota;c__Bacteroidia;o__Cytophagales;f__Cyclobacteriaceae;g__;s__
JBNKCM000000000	F1F2.bin.24	NO	800	22273	2708177	54.84	4553	52.09	1.46	50	Medium-quality	d__Bacteria;p__Desulfobacterota;c__Desulfobacteria;o__Desulfobacterales;f__Desulfosarcinaceae;g__;s__
JBNKCL000000000	F1F2.bin.26	NO	104	100679	2517293	60.03	35560	91.99	2.9	14.29	High-quality	d__Bacteria;p__Proteobacteria;c__Gammaproteobacteria;o__Chromatiales;f__Sedimenticolaceae;g__;s__
JBNKCK000000000	F1F2.bin.27	NO	1784	13567	5908185	38.66	3529	73.08	5.84	7.14	Medium-quality	d__Bacteria;p__Bacteroidota;c__Bacteroidia;o__Bacteroidales;f__UBA10428;g__UBA10428;s__
JBNKCJ000000000	F1F2.bin.28	YES	180	177535	4763128	46.26	50950	95.81	0	0	High-quality	d__Bacteria;p__Myxococcota;c__Myxococcia;o__Myxococcales;f__UBA5297;g__;s__
JBNKCI000000000	F1F2.bin.29	NO	208	26661	1282214	41.29	6953	53.91	0.43	0	Medium-quality	d__Bacteria;p__Proteobacteria;c__Gammaproteobacteria;o__Burkholderiales;f__Methylophilaceae;g__GCA-2401735;s__
JBNKCH000000000	F1F2.bin.3	YES	162	65902	2096604	51.78	19238	82.17	7.55	45.24	Medium-quality	d__Bacteria;p__Proteobacteria;c__Gammaproteobacteria;o__Chromatiales;f__Sedimenticolaceae;g__;s__
JBNKCG000000000	F1F2.bin.30	YES	136	174781	4027463	63.81	50945	97.64	1.46	8.33	High-quality	d__Bacteria;p__Proteobacteria;c__Gammaproteobacteria;o__QNFN01;f__QNFN01;g__;s__
JBNKCF000000000	F1F2.bin.31	NO	742	22721	2995148	64.53	5108	70.09	7.06	0	Medium-quality	d__Bacteria;p__Proteobacteria;c__Alphaproteobacteria;o__Rhizobiales;f__Rhodomicrobiaceae;g__R-RK-3;s__
JBNKCE000000000	F1F2.bin.32	NO	90	399254	4967563	44.21	153447	100	1.22	0	High-quality	d__Bacteria;p__Desulfobacterota;c__Desulfobulbia;o__Desulfobulbales;f__Desulfocapsaceae;g__;s__
JBNKCD000000000	F1F2.bin.33	NO	255	104602	3030358	45.55	25987	69.12	2.83	90.91	Medium-quality	d__Bacteria;p__Desulfobacterota;c__Desulfobacteria;o__Desulfobacterales;f__Desulfobacteraceae;g__;s__
JBNKCC000000000	F1F2.bin.35	NO	1280	42328	3923180	42.78	3230	57.13	7.31	6.25	Medium-quality	d__Bacteria;p__Desulfobacterota;c__Desulfobulbia;o__Desulfobulbales;f__Desulfocapsaceae;g__;s__
JBNKCB000000000	F1F2.bin.36	NO	56	529673	4507724	48.15	200056	97.78	3.52	0	High-quality	d__Bacteria;p__Proteobacteria;c__Gammaproteobacteria;o__GCA-001735895;f__GCA-001735895;g__;s__
JBNKCA000000000	F1F2.bin.37	NO	225	52997	2071763	51.68	15331	55.52	3.45	33.33	Medium-quality	d__Bacteria;p__Proteobacteria;c__Gammaproteobacteria;o__Chromatiales;f__Sedimenticolaceae;g__;s__
JBNKBZ000000000	F1F2.bin.38	YES	454	94975	3050233	51.46	16514	86.02	4.69	76.92	Medium-quality	d__Bacteria;p__Proteobacteria;c__Gammaproteobacteria;o__Chromatiales;f__Sedimenticolaceae;g__;s__
JBNKBY000000000	F1F2.bin.39	NO	761	32926	4621112	49.31	3273	68.94	3.01	0	Medium-quality	d__Bacteria;p__Chloroflexota;c__Anaerolineae;o__Promineofilales;f__Promineofilaceae;g__;s__
JBNKBX000000000	F1F2.bin.4	NO	18	782732	3506598	62.43	316746	98.93	0.94	9.09	High-quality	d__Bacteria;p__Proteobacteria;c__Alphaproteobacteria;o__Rhodobacterales;f__Rhodobacteraceae;g__HL-12;s__
JBNKBW000000000	F1F2.bin.40	NO	1270	31006	7256356	50.62	6508	81.43	8.75	12.5	Medium-quality	d__Bacteria;p__Moduliflexota;c__Moduliflexia;o__Moduliflexales;f__Moduliflexaceae;g__;s__
JBNKBV000000000	F1F2.bin.42	YES	1290	9744	3278476	52.62	2745	76.19	3.17	27.27	Medium-quality	d__Bacteria;p__Desulfobacterota;c__Desulfobulbia;o__Desulfobulbales;f__Desulfocapsaceae;g__Desulforhopalus;s__
JBNKBU000000000	F1F2.bin.43	NO	17	839813	3722251	54.57	692688	98.84	0.39	0	High-quality	d__Bacteria;p__Proteobacteria;c__Alphaproteobacteria;o__Rhizobiales;f__Rhizobiaceae;g__Ensifer_A;s__
JBNKBT000000000	F1F2.bin.44	NO	63	164741	2271718	52.03	47438	89.8	3.24	6.67	Medium-quality	d__Bacteria;p__Proteobacteria;c__Gammaproteobacteria;o__Chromatiales;f__Sedimenticolaceae;g__;s__
JBNKBS000000000	F1F2.bin.45	NO	1870	5484	3373757	54.63	1879	61.47	6.03	0	Medium-quality	d__Bacteria;p__Proteobacteria;c__Alphaproteobacteria;o__Rhizobiales;f__Rhizobiaceae;g__Ensifer_A;s__
JBNKBR000000000	F1F2.bin.46	NO	996	4855	1534323	57.11	1528	51.42	2.66	0	Medium-quality	d__Bacteria;p__Campylobacterota;c__Campylobacteria;o__Campylobacterales;f__Sulfurimonadaceae;g__SZUA-415;s__
JBNKBQ000000000	F1F2.bin.47	NO	1504	18403	5024821	56.29	3663	51.77	1.98	50	Medium-quality	d__Bacteria;p__Chloroflexota;c__Anaerolineae;o__SBR1031;f__UBA2029;g__MO-CFX2;s__
JBNKBP000000000	F1F2.bin.48	NO	2285	11727	3729663	61.28	1618	57	9.29	4.17	Medium-quality	d__Bacteria;p__Proteobacteria;c__Gammaproteobacteria;o__Pseudomonadales;f__Pseudomonadaceae;g__Pseudomonas_E;s__Pseudomonas_E lactis
JBNKBO000000000	F1F2.bin.5	NO	114	164850	2659534	54.47	47045	92.09	0.69	50	High-quality	d__Bacteria;p__Proteobacteria;c__Gammaproteobacteria;o__Burkholderiales;f__Gallionellaceae;g__Sideroxydans;s__
JBNKBN000000000	F1F2.bin.6	NO	501	11883	1489356	58.39	3201	57.4	1.89	28.57	Medium-quality	d__Bacteria;p__Proteobacteria;c__Gammaproteobacteria;o__Burkholderiales;f__Gallionellaceae;g__Sideroxydans;s__
JBNKBM000000000	F1F2.bin.7	NO	494	26163	2815949	51.78	7401	52.82	1.72	100	Medium-quality	d__Bacteria;p__Chloroflexota;c__Anaerolineae;o__Promineofilales;f__Promineofilaceae;g__SLGK01;s__
JBNKBL000000000	F1F2.bin.8	NO	437	23812	1916218	47.69	5204	78.36	2.08	40	Medium-quality	d__Bacteria;p__Proteobacteria;c__Gammaproteobacteria;o__Thiomicrospirales;f__Thiomicrospiraceae;g__Thiomicrorhabdus;s__
JBNKBK000000000	F1F2.bin.9	NO	258	167148	5018056	59.16	38942	97.42	5.16	0	Medium-quality	d__Bacteria;p__Desulfobacterota;c__Desulfobacteria;o__Desulfobacterales;f__Desulfosarcinaceae;g__;s__
JBNKAZ000000000	F2.bin.1	NO	12	1674559	3704885	54.58	1058784	98.84	0.39	0	High-quality	d__Bacteria;p__Proteobacteria;c__Alphaproteobacteria;o__Rhizobiales;f__Rhizobiaceae;g__Ensifer_A;s__
JBNKBF000000000	F2.bin.11	NO	176	145584	3537523	51.99	34352	98.28	0.91	50	High-quality	d__Bacteria;p__Proteobacteria;c__Gammaproteobacteria;o__Pseudomonadales;f__Cellvibrionaceae;g__Cellvibrio;s__
JBNKBE000000000	F2.bin.12	NO	94	404218	6095565	62.89	189818	90.43	1.96	0	High-quality	d__Bacteria;p__Myxococcota;c__Polyangia;o__Polyangiales;f__Polyangiaceae;g__SZUA-265;s__
JBQOMZ000000000	F2.bin.13	NO	2893	7028	4630634	52.24	1592	53.85	4.65	14.29	Medium-quality	d__Bacteria;p__Chloroflexota;c__Anaerolineae;o__Promineofilales;f__Promineofilaceae;g__GCA-2699125;s__
JBNKBD000000000	F2.bin.2	NO	430	23141	1871890	58.49	5408	71.67	2.49	66.67	Medium-quality	d__Bacteria;p__Proteobacteria;c__Gammaproteobacteria;o__Burkholderiales;f__Gallionellaceae;g__Sideroxydans;s__
JBQONA000000000	F2.bin.3	NO	1420	18985	3818178	45.16	3143	52.18	5.17	75	Medium-quality	d__Bacteria;p__Proteobacteria;c__Gammaproteobacteria;o__GCA-001735895;f__GCA-001735895;g__;s__
JBNKBJ000000000	F2.bin.4	NO	152	112295	3500925	30.83	36250	98.38	1.66	27.27	High-quality	d__Bacteria;p__Bacteroidota;c__Bacteroidia;o__Flavobacteriales;f__Flavobacteriaceae;g__Algibacter;s__
JBNKBH000000000	F2.bin.5	NO	169	126146	3467916	62.55	32699	97.82	1.16	0	High-quality	d__Bacteria;p__Proteobacteria;c__Alphaproteobacteria;o__Rhodobacterales;f__Rhodobacteraceae;g__HL-12;s__
JBNKBG000000000	F2.bin.6	YES	140	72883	2240123	56.19	21764	79.84	2.11	50	Medium-quality	d__Bacteria;p__Proteobacteria;c__Gammaproteobacteria;o__Thiohalomonadales;f__Thiohalomonadaceae;g__SLDE01;s__
JBNKBI000000000	F2.bin.7	YES	1500	13517	4041755	53.89	3086	78.63	2.91	0	Medium-quality	d__Bacteria;p__Fibrobacterota;c__Fibrobacteria;o__UBA11236;f__UBA11236;g__;s__
JBNKBB000000000	F2.bin.8	NO	301	25289	1735566	41.13	7544	65.17	0	0	Medium-quality	d__Bacteria;p__Proteobacteria;c__Gammaproteobacteria;o__Burkholderiales;f__Methylophilaceae;g__GCA-2401735;s__
JBQONB000000000	F2.bin.9	NO	790	13191	2182171	60.9	2887	51.46	4.83	5.26	Medium-quality	d__Bacteria;p__Proteobacteria;c__Gammaproteobacteria;o__Chromatiales;f__Sedimenticolaceae;g__;s__
JBNKPU000000000	G1.bin.1	YES	231	123899	5548785	36.62	32108	94.35	1.66	0	High-quality	d__Bacteria;p__Bacteroidota;c__Bacteroidia;o__Bacteroidales;f__UBA10428;g__UBA10428;s__
JBNKQL000000000	G1.bin.10	NO	86	405236	5637555	49.92	128277	92.24	3.85	0	High-quality	d__Bacteria;p__Fibrobacterota;c__Chitinivibrionia;o__Chitinivibrionales;f__Chitinispirillaceae;g__;s__
JBNKPZ000000000	G1.bin.12	NO	213	153243	4143002	45.35	34168	86.24	2.82	0	Medium-quality	d__Bacteria;p__Proteobacteria;c__Gammaproteobacteria;o__GCA-001735895;f__GCA-001735895;g__;s__
JBNKPO000000000	G1.bin.13	NO	711	42472	3161479	45.72	5587	73.83	4.75	0	Medium-quality	d__Bacteria;p__Proteobacteria;c__Gammaproteobacteria;o__Enterobacterales;f__Vibrionaceae;g__Vibrio;s__Vibrio gazogenes
JBNKQJ000000000	G1.bin.14	NO	2074	14383	4802595	50.7	2545	57.34	0.85	0	Medium-quality	d__Bacteria;p__Acidobacteriota;c__Holophagae;o__GCA-2747255;f__GCA-2747255;g__;s__
JBNKQP000000000	G1.bin.15	NO	145	124108	3806246	49.68	40878	97.3	1.46	16.67	High-quality	d__Bacteria;p__Proteobacteria;c__Gammaproteobacteria;o__Pseudomonadales;f__Cellvibrionaceae;g__;s__
JBNKPL000000000	G1.bin.16	NO	185	58962	2171975	60.44	17062	84.31	0.99	0	Medium-quality	d__Bacteria;p__Proteobacteria;c__Gammaproteobacteria;o__Chromatiales;f__Sedimenticolaceae;g__;s__
JBNKQN000000000	G1.bin.17	NO	684	22534	2825507	50.18	5046	57.09	3.25	46.67	Medium-quality	d__Bacteria;p__Proteobacteria;c__Gammaproteobacteria;o__Pseudomonadales;f__Saccharospirillaceae;g__Reinekea;s__
JBNKPQ000000000	G1.bin.18	NO	270	65369	2918099	60.82	16991	64.39	2.59	35.71	Medium-quality	d__Bacteria;p__Proteobacteria;c__Gammaproteobacteria;o__Chromatiales;f__Sedimenticolaceae;g__;s__
JBNKPV000000000	G1.bin.19	NO	144	204426	4044154	47.77	53633	88.83	5.28	40.91	Medium-quality	d__Bacteria;p__Proteobacteria;c__Gammaproteobacteria;o__GCA-001735895;f__GCA-001735895;g__;s__
JBNKQD000000000	G1.bin.2	NO	441	13894	1539470	38.22	3836	65.87	0.27	0	Medium-quality	d__Bacteria;p__Bacteroidota;c__Bacteroidia;o__Flavobacteriales;f__Schleiferiaceae;g__;s__
JBQONC000000000	G1.bin.20	NO	668	14569	1677016	31.27	2901	53.87	7.95	10.64	Medium-quality	d__Bacteria;p__Bacteroidota;c__Bacteroidia;o__Flavobacteriales;f__Flavobacteriaceae;g__Tenacibaculum;s__Tenacibaculum lutimaris
JBNKQI000000000	G1.bin.21	NO	73	287059	3019405	47.56	75436	92.33	5.65	2.94	Medium-quality	d__Bacteria;p__Proteobacteria;c__Gammaproteobacteria;o__Chromatiales;f__Sedimenticolaceae;g__;s__
JBNKQB000000000	G1.bin.22	NO	640	13341	2235160	50.06	3695	54.69	0	0	Medium-quality	d__Bacteria;p__Chloroflexota;c__Anaerolineae;o__Anaerolineales;f__EnvOPS12;g__;s__
JBNKQG000000000	G1.bin.24	NO	36	902746	3177856	62.37	260713	88.37	2.14	46.67	Medium-quality	d__Bacteria;p__Proteobacteria;c__Alphaproteobacteria;o__Rhodobacterales;f__Rhodobacteraceae;g__HL-12;s__
JBNKQM000000000	G1.bin.25	NO	17	834409	3507072	30.89	352067	99.54	1.36	0	High-quality	d__Bacteria;p__Bacteroidota;c__Bacteroidia;o__Flavobacteriales;f__Flavobacteriaceae;g__Algibacter;s__
JBNKPX000000000	G1.bin.26	NO	244	73237	3215399	45.5	22231	70.73	3.15	28.57	Medium-quality	d__Bacteria;p__Proteobacteria;c__Gammaproteobacteria;o__GCA-001735895;f__GCA-001735895;g__;s__
JBNKQA000000000	G1.bin.27	NO	305	63625	3908387	50.46	19065	95.65	0.87	69.23	High-quality	d__Bacteria;p__Proteobacteria;c__Gammaproteobacteria;o__Enterobacterales;f__Shewanellaceae;g__Shewanella;s__Shewanella marisflavi
JBQOND000000000	G1.bin.28	NO	359	23003	1679612	31.27	5232	54.72	6.71	0	Medium-quality	d__Bacteria;p__Campylobacterota;c__Campylobacteria;o__Campylobacterales;f__Arcobacteraceae;g__;s__
JBNKPN000000000	G1.bin.29	NO	33	595048	2273891	28.02	247052	95.53	0.2	0	High-quality	d__Bacteria;p__Campylobacterota;c__Campylobacteria;o__Campylobacterales;f__Arcobacteraceae;g__Arcobacter;s__
JBNKQK000000000	G1.bin.3	YES	191	203561	4547337	56.67	48389	94.19	6.48	5.56	Medium-quality	d__Bacteria;p__Proteobacteria;c__Gammaproteobacteria;o__Chromatiales;f__Sedimenticolaceae;g__;s__
JBNKPY000000000	G1.bin.30	NO	750	13127	1897825	40.74	2564	50.27	7.39	0	Medium-quality	d__Bacteria;p__Proteobacteria;c__Gammaproteobacteria;o__Nitrosococcales;f__Methylophagaceae;g__GCA-002733105;s__
JBNKPM000000000	G1.bin.31	YES	156	178314	3913487	41.66	46410	86.51	0.48	0	Medium-quality	d__Bacteria;p__Proteobacteria;c__Gammaproteobacteria;o__Enterobacterales;f__Alteromonadaceae;g__Pseudoalteromonas;s__Pseudoalteromonas gelatinilytica
JBNKQC000000000	G1.bin.32	NO	39	85157	646143	44.44	25245	54.67	1.71	75	Medium-quality	d__Bacteria;p__Patescibacteria;c__Paceibacteria;o__UBA9983;f__UBA2163;g__OLB19;s__
JBNKQO000000000	G1.bin.33	NO	117	143204	1952768	52.95	31981	83.9	0.56	0	Medium-quality	d__Bacteria;p__Proteobacteria;c__Gammaproteobacteria;o__Chromatiales;f__Sedimenticolaceae;g__;s__
JBNKPW000000000	G1.bin.34	NO	45	499366	3731992	60.64	200680	93.17	4.04	33.33	High-quality	d__Bacteria;p__Proteobacteria;c__Alphaproteobacteria;o__Rhodobacterales;f__Rhodobacteraceae;g__HL-12;s__
JBNKPR000000000	G1.bin.36	NO	1446	30177	2625723	55.45	1817	60.23	3.51	14.29	Medium-quality	d__Bacteria;p__Verrucomicrobiota;c__Verrucomicrobiae;o__Opitutales;f__Opitutaceae;g__DG1235;s__
JBNKQE000000000	G1.bin.4	NO	551	48808	4894775	42.15	12280	97.65	1.28	0	High-quality	d__Bacteria;p__Spirochaetota;c__Leptospirae;o__Leptospirales;f__;g__;s__
JBNKQH000000000	G1.bin.5	NO	896	12174	3008651	47.52	3660	63.63	3.97	13.64	Medium-quality	d__Bacteria;p__Proteobacteria;c__Gammaproteobacteria;o__Tenderiales;f__Tenderiaceae;g__Tenderia;s__
JBNKQR000000000	G1.bin.6	YES	145	184396	3175522	53.67	53356	98.65	2.69	0	High-quality	d__Bacteria;p__Proteobacteria;c__Gammaproteobacteria;o__Thiohalomonadales;f__Thiohalomonadaceae;g__SLDE01;s__
JBNKQQ000000000	G1.bin.7	YES	81	212268	4011997	47.92	96796	98.94	1.88	0	High-quality	d__Bacteria;p__Proteobacteria;c__Gammaproteobacteria;o__Thiohalomonadales_A;f__RBG-16-57-12;g__;s__
JBNKQF000000000	G1.bin.8	NO	1115	14879	3589140	45.99	3575	73.89	1.79	0	Medium-quality	d__Bacteria;p__Spirochaetota;c__UBA4802;o__UBA4802;f__UBA5550;g__;s__
JBNKPP000000000	G1.bin.9	YES	307	92675	3734780	46.34	21743	92.25	0.81	0	High-quality	d__Bacteria;p__Proteobacteria;c__Gammaproteobacteria;o__Enterobacterales;f__Psychromonadaceae_A;g__Agarivorans;s__
JBNKPK000000000	G1G2.bin.1	NO	338	79342	4427607	41.56	21622	96.81	2.86	52.38	High-quality	d__Bacteria;p__Proteobacteria;c__Gammaproteobacteria;o__Enterobacterales;f__Alteromonadaceae;g__Pseudoalteromonas;s__Pseudoalteromonas gelatinilytica
JBNKPJ000000000	G1G2.bin.10	NO	299	108194	4678656	49.62	25704	90.4	2.56	54.55	High-quality	d__Bacteria;p__Proteobacteria;c__Gammaproteobacteria;o__Pseudomonadales;f__Saccharospirillaceae;g__Reinekea;s__
JBNKPI000000000	G1G2.bin.11	NO	296	118187	4319139	45.04	31607	65.69	0	0	Medium-quality	d__Bacteria;p__Proteobacteria;c__Gammaproteobacteria;o__GCA-001735895;f__GCA-001735895;g__;s__
JBNKPH000000000	G1G2.bin.12	NO	168	97235	3567190	60.64	31979	91.51	4.24	46.15	High-quality	d__Bacteria;p__Proteobacteria;c__Alphaproteobacteria;o__Rhodobacterales;f__Rhodobacteraceae;g__HL-12;s__
JBNKPG000000000	G1G2.bin.13	NO	180	141153	2849247	53.94	30074	92.39	2.71	47.37	High-quality	d__Bacteria;p__Proteobacteria;c__Gammaproteobacteria;o__Thiohalomonadales;f__Thiohalomonadaceae;g__SLDE01;s__
JBNPER000000000	G1G2.bin.14	NO	558	6719	1367552	31.38	2514	56.03	6.03	0	Medium-quality	d__Bacteria;p__Bacteroidota;c__Bacteroidia;o__Flavobacteriales;f__Flavobacteriaceae;g__Flavobacterium;s__
JBNKPF000000000	G1G2.bin.15	YES	713	19208	2363959	53.15	4157	79.97	2.55	6.67	Medium-quality	d__Bacteria;p__Bacteroidota;c__Bacteroidia;o__Flavobacteriales;f__Flavobacteriaceae;g__QNYL01;s__
JBNKPE000000000	G1G2.bin.16	NO	116	131235	3523192	49.81	46630	93.73	2.75	0	High-quality	d__Bacteria;p__Proteobacteria;c__Gammaproteobacteria;o__Pseudomonadales;f__Cellvibrionaceae;g__;s__
JBNKPD000000000	G1G2.bin.17	NO	961	11761	2432751	50.48	2569	51.02	3.31	22.22	Medium-quality	d__Bacteria;p__Chloroflexota;c__Anaerolineae;o__4572-78;f__J111;g__J095;s__
JBNKPC000000000	G1G2.bin.18	NO	397	26264	1675499	48.96	5076	69.71	3.05	23.08	Medium-quality	d__Bacteria;p__Proteobacteria;c__Gammaproteobacteria;o__Chromatiales;f__Sedimenticolaceae;g__;s__
JBNKPB000000000	G1G2.bin.19	NO	141	169136	4024375	47.79	49057	89.99	2.08	22.22	Medium-quality	d__Bacteria;p__Proteobacteria;c__Gammaproteobacteria;o__GCA-001735895;f__GCA-001735895;g__;s__
JBNKPA000000000	G1G2.bin.2	NO	292	59054	4121959	59.55	20185	95.21	2.38	14.29	High-quality	d__Bacteria;p__Proteobacteria;c__Gammaproteobacteria;o__Burkholderiales;f__Burkholderiaceae;g__Hydrogenophaga;s__
JBNKOZ000000000	G1G2.bin.20	YES	562	57440	4971725	42.31	12520	96.04	0.11	0	High-quality	d__Bacteria;p__Spirochaetota;c__Leptospirae;o__Leptospirales;f__;g__;s__
JBNKOY000000000	G1G2.bin.21	YES	190	54269	2205449	60.25	17386	84.57	0.76	12.5	Medium-quality	d__Bacteria;p__Proteobacteria;c__Gammaproteobacteria;o__Chromatiales;f__Sedimenticolaceae;g__;s__
JBNKOX000000000	G1G2.bin.22	NO	85	379275	3402382	62.33	68373	92.34	3.35	52.94	High-quality	d__Bacteria;p__Proteobacteria;c__Alphaproteobacteria;o__Rhodobacterales;f__Rhodobacteraceae;g__HL-12;s__
JBNKOW000000000	G1G2.bin.24	NO	554	41813	2952196	61.06	6874	78.88	2.62	10.53	Medium-quality	d__Bacteria;p__Proteobacteria;c__Alphaproteobacteria;o__Rhodobacterales;f__Rhodobacteraceae;g__;s__
JBNKOV000000000	G1G2.bin.25	YES	1156	33137	6306844	50.65	6879	84.22	0.85	0	Medium-quality	d__Bacteria;p__Acidobacteriota;c__Holophagae;o__GCA-2747255;f__GCA-2747255;g__;s__
JBNKOU000000000	G1G2.bin.26	NO	532	33170	2392499	63.35	5412	63.02	2.93	0	Medium-quality	d__Bacteria;p__Proteobacteria;c__Alphaproteobacteria;o__Rhodobacterales;f__Rhodobacteraceae;g__Defluviimonas_C;s__
JBNKOT000000000	G1G2.bin.27	NO	608	62800	3764844	38.01	8279	91.94	2.59	25	High-quality	d__Bacteria;p__Bacteroidota;c__Bacteroidia;o__Bacteroidales;f__Prolixibacteraceae;g__Draconibacterium;s__
JBNKOS000000000	G1G2.bin.28	NO	271	77294	3473536	46.46	21321	86.58	2.97	0	Medium-quality	d__Bacteria;p__Proteobacteria;c__Gammaproteobacteria;o__Enterobacterales;f__Psychromonadaceae_A;g__Agarivorans;s__
JBNKOR000000000	G1G2.bin.29	NO	540	11247	1732336	40.96	3414	50.74	8.6	0	Medium-quality	d__Bacteria;p__Proteobacteria;c__Gammaproteobacteria;o__Nitrosococcales;f__Methylophagaceae;g__GCA-002733105;s__
JBNKOQ000000000	G1G2.bin.3.	NO	370	38804	3107805	57.86	9454	67.07	0.47	33.33	Medium-quality	d__Bacteria;p__Proteobacteria;c__Alphaproteobacteria;o__Rhizobiales;f__Stappiaceae;g__Roseibium;s__
JBNKOP000000000	G1G2.bin.30	NO	38	58570	622576	44.52	26174	55.1	0.85	0	Medium-quality	d__Bacteria;p__Patescibacteria;c__Paceibacteria;o__UBA9983;f__UBA2163;g__OLB19;s__
JBNKOO000000000	G1G2.bin.31	NO	613	36845	4281264	67.27	9316	87.46	0.95	0	Medium-quality	d__Bacteria;p__Proteobacteria;c__Alphaproteobacteria;o__Kiloniellales;f__Kiloniellaceae;g__BBD-1991-14;s__
JBNKON000000000	G1G2.bin.32	NO	39	356845	2439671	27.91	170500	99.59	1.06	33.33	High-quality	d__Bacteria;p__Campylobacterota;c__Campylobacteria;o__Campylobacterales;f__Arcobacteraceae;g__Arcobacter;s__
JBNKOM000000000	G1G2.bin.33	NO	200	105040	2400567	53.49	20288	81.03	7.84	75	Medium-quality	d__Bacteria;p__Proteobacteria;c__Gammaproteobacteria;o__Chromatiales;f__Sedimenticolaceae;g__;s__
JBNKOL000000000	G1G2.bin.34	NO	134	104430	3389075	56.6	40811	72.97	2.9	18.18	Medium-quality	d__Bacteria;p__Proteobacteria;c__Gammaproteobacteria;o__Chromatiales;f__Sedimenticolaceae;g__;s__
JBNKOK000000000	G1G2.bin.35	NO	493	130454	6169260	41.12	26995	61.56	0	0	Medium-quality	d__Bacteria;p__Bdellovibrionota;c__Oligoflexia;o__Oligoflexales;f__Oligoflexaceae;g__Pseudobacteriovorax;s__
JBNKOJ000000000	G1G2.bin.36	NO	144	226766	4276681	44.77	56037	73.28	1.72	0	Medium-quality	d__Bacteria;p__Proteobacteria;c__Gammaproteobacteria;o__GCA-001735895;f__GCA-001735895;g__;s__
JBNKOI000000000	G1G2.bin.37	NO	217	136781	4080933	45.21	34820	88.24	1.82	0	Medium-quality	d__Bacteria;p__Proteobacteria;c__Gammaproteobacteria;o__GCA-001735895;f__GCA-001735895;g__;s__
JBNKOH000000000	G1G2.bin.38	YES	1108	19379	4595793	45.67	4751	76.72	0	0	Medium-quality	d__Bacteria;p__Fibrobacterota;c__Fibrobacteria;o__UBA11236;f__UBA11236;g__;s__
JBNKOG000000000	G1G2.bin.39	NO	155	107438	3212217	54.74	32850	91.05	2.73	0	High-quality	d__Bacteria;p__Verrucomicrobiota;c__Kiritimatiellae;o__Kiritimatiellales;f__Pontiellaceae;g__Pontiella;s__
JBNKOF000000000	G1G2.bin.4	NO	83	212652	3974966	47.94	101927	98.59	3.84	0	High-quality	d__Bacteria;p__Proteobacteria;c__Gammaproteobacteria;o__Thiohalomonadales_A;f__RBG-16-57-12;g__;s__
JBNKOE000000000	G1G2.bin.40	NO	24	530639	3357596	30.9	290853	95.3	1.36	0	High-quality	d__Bacteria;p__Bacteroidota;c__Bacteroidia;o__Flavobacteriales;f__Flavobacteriaceae;g__Algibacter;s__
JBNKOD000000000	G1G2.bin.41	NO	958	14174	3043676	46.28	3438	67.81	1.69	0	Medium-quality	d__Bacteria;p__Spirochaetota;c__UBA4802;o__UBA4802;f__UBA5550;g__;s__
JBNPEQ000000000	G1G2.bin.42	NO	557	22152	2960229	63	6199	67.76	2.53	7.14	Medium-quality	d__Bacteria;p__Proteobacteria;c__Gammaproteobacteria;o__Burkholderiales;f__Rhodocyclaceae;g__;s__
JBNKOC000000000	G1G2.bin.43	NO	37	734201	4714323	40.8	183384	98.9	0	0		d__Bacteria;p__Fibrobacterota;c__Fibrobacteria;o__UBA11236;f__UBA11236;g__;s__
JBNKOB000000000	G1G2.bin.44	NO	395	69877	3884111	45.69	14937	97.74	1.31	0	High-quality	d__Bacteria;p__Desulfobacterota;c__Desulfobacteria;o__Desulfobacterales;f__Desulfobacteraceae;g__;s__
JBNKOA000000000	G1G2.bin.46	NO	241	85251	3609789	63.99	25687	95.58	4.2	34.78	High-quality	d__Bacteria;p__Proteobacteria;c__Gammaproteobacteria;o__Burkholderiales;f__Rhodocyclaceae;g__;s__
JBNKNZ000000000	G1G2.bin.47	NO	169	174834	4969736	37	72925	84.29	1.9	0	Medium-quality	d__Bacteria;p__Bacteroidota;c__Bacteroidia;o__Bacteroidales;f__UBA10428;g__UBA10428;s__
JBNKNY000000000	G1G2.bin.48	NO	572	15131	1837848	38.26	3667	68.49	3.27	0	Medium-quality	d__Bacteria;p__Bacteroidota;c__Bacteroidia;o__Flavobacteriales;f__Schleiferiaceae;g__;s__
JBNKNX000000000	G1G2.bin.49	NO	737	10744	1794707	54.99	2707	54.02	1.4	0	Medium-quality	d__Bacteria;p__Proteobacteria;c__Gammaproteobacteria;o__J113;f__J113;g__;s__
JBNKNW000000000	G1G2.bin.5	NO	958	5910	1711086	42.89	1813	61.22	1.99	16.67	Medium-quality	d__Bacteria;p__Proteobacteria;c__Gammaproteobacteria;o__Xanthomonadales;f__Marinicellaceae;g__Marinicella;s__
JBNKNV000000000	G1G2.bin.6	NO	516	52367	2573621	45.81	6047	55.09	2.59	50	Medium-quality	d__Bacteria;p__Proteobacteria;c__Gammaproteobacteria;o__Enterobacterales;f__Vibrionaceae;g__Vibrio;s__Vibrio gazogenes
JBNKNU000000000	G1G2.bin.7	NO	78	134061	1939433	52.92	48126	84.26	7.49	3.12	Medium-quality	d__Bacteria;p__Proteobacteria;c__Gammaproteobacteria;o__Chromatiales;f__Sedimenticolaceae;g__;s__
JBNKNT000000000	G1G2.bin.8	YES	166	125920	3832192	50.49	39841	94.6	0.51	42.86	High-quality	d__Bacteria;p__Proteobacteria;c__Gammaproteobacteria;o__Enterobacterales;f__Shewanellaceae;g__Shewanella;s__Shewanella marisflavi
JBNKNS000000000	G1G2.bin.9	YES	111	404380	6147000	49.68	129495	97.74	4.95	0	High-quality	d__Bacteria;p__Fibrobacterota;c__Chitinivibrionia;o__Chitinivibrionales;f__Chitinispirillaceae;g__;s__
JBNKNA000000000	G2.bin.1	NO	571	9706	1578740	55.14	3013	50.68	0.52	0	Medium-quality	d__Bacteria;p__Proteobacteria;c__Gammaproteobacteria;o__J113;f__J113;g__;s__
JBNKMX000000000	G2.bin.11	NO	295	46663	2767067	54.5	11457	77.31	2.93	10	Medium-quality	d__Bacteria;p__Verrucomicrobiota;c__Kiritimatiellae;o__Kiritimatiellales;f__Pontiellaceae;g__Pontiella;s__
JBNKNR000000000	G2.bin.12	YES	31	834519	3530709	30.84	481554	99.54	1.03	0	High-quality	d__Bacteria;p__Bacteroidota;c__Bacteroidia;o__Flavobacteriales;f__Flavobacteriaceae;g__;s__
JBNPEP000000000	G2.bin.13	NO	365	25005	2317807	62.9	7364	54.51	1.66	0	Medium-quality	d__Bacteria;p__Proteobacteria;c__Gammaproteobacteria;o__Burkholderiales;f__Rhodocyclaceae;g__;s__
JBNKNI000000000	G2.bin.14	YES	116	188821	5186004	49.35	98247	98.25	2.23	0	High-quality	d__Bacteria;p__Proteobacteria;c__Gammaproteobacteria;o__Pseudomonadales;f__Saccharospirillaceae;g__Reinekea;s__
JBNKMZ000000000	G2.bin.16	NO	670	12088	2177607	55.9	3523	50.56	7.33	6.52	Medium-quality	d__Bacteria;p__Proteobacteria;c__Gammaproteobacteria;o__Chromatiales;f__Sedimenticolaceae;g__;s__
JBNKNM000000000	G2.bin.17	YES	498	105614	6621958	41.23	21827	89.08	1.68	0	Medium-quality	d__Bacteria;p__Bdellovibrionota;c__Oligoflexia;o__Oligoflexales;f__Oligoflexaceae;g__Pseudobacteriovorax;s__
JBNKNN000000000	G2.bin.18	YES	266	110153	4160590	59.51	23563	94.72	1.63	0	High-quality	d__Bacteria;p__Proteobacteria;c__Gammaproteobacteria;o__Burkholderiales;f__Burkholderiaceae;g__Hydrogenophaga;s__
JBQONE000000000	G2.bin.19	NO	629	35342	3846294	57.48	6855	66.44	2.43	4.35	Medium-quality	d__Bacteria;p__Proteobacteria;c__Alphaproteobacteria;o__Rhizobiales;f__Stappiaceae;g__Roseibium;s__
JBNKND000000000	G2.bin.2	NO	108	405332	5986066	49.86	128562	97.74	4.95	0	High-quality	d__Bacteria;p__Fibrobacterota;c__Chitinivibrionia;o__Chitinivibrionales;f__Chitinispirillaceae;g__;s__
JBNKMW000000000	G2.bin.20	YES	1184	13844	3555762	38.09	3530	85.36	0.6	0	Medium-quality	d__Bacteria;p__Bacteroidota;c__Bacteroidia;o__Bacteroidales;f__Prolixibacteraceae;g__Draconibacterium;s__
JBNKNE000000000	G2.bin.21	NO	1530	18643	4924200	45.79	3578	74.18	1.1	0	Medium-quality	d__Bacteria;p__Fibrobacterota;c__Fibrobacteria;o__UBA11236;f__UBA11236;g__;s__
JBNKNG000000000	G2.bin.22	NO	207	85980	2876035	49.07	19872	90.33	3.48	4.17	High-quality	d__Bacteria;p__Proteobacteria;c__Gammaproteobacteria;o__Chromatiales;f__Sedimenticolaceae;g__;s__
JBNKNC000000000	G2.bin.23	NO	778	10050	1803378	53.01	2558	64.17	2.19	10	Medium-quality	d__Bacteria;p__Bacteroidota;c__Bacteroidia;o__Flavobacteriales;f__Flavobacteriaceae;g__QNYL01;s__
JBNKNK000000000	G2.bin.25	NO	45	243083	3534443	60.61	122201	96.03	0.86	0	High-quality	d__Bacteria;p__Proteobacteria;c__Alphaproteobacteria;o__Rhodobacterales;f__Rhodobacteraceae;g__HL-12;s__
JBNKNF000000000	G2.bin.26	NO	2249	8705	4763696	51.05	2258	60.35	2.56	0	Medium-quality	d__Bacteria;p__Acidobacteriota;c__Holophagae;o__GCA-2747255;f__;g__;s__
JBQONF000000000	G2.bin.27	NO	1749	22027	4103100	37.77	2503	53.31	1.88	0	Medium-quality	d__Bacteria;p__Bacteroidota;c__Bacteroidia;o__Bacteroidales;f__UBA10428;g__UBA10428;s__
JBNKNB000000000	G2.bin.28	NO	1050	14587	2672674	50.86	2877	69.55	1.71	5.56	Medium-quality	d__Bacteria;p__Proteobacteria;c__Gammaproteobacteria;o__Enterobacterales;f__Shewanellaceae;g__Shewanella;s__Shewanella marisflavi
JBNKNJ000000000	G2.bin.3	NO	850	33217	4365748	67.54	6466	87.69	2.11	37.5	Medium-quality	d__Bacteria;p__Proteobacteria;c__Alphaproteobacteria;o__Kiloniellales;f__Kiloniellaceae;g__BBD-1991-14;s__
JBNKNQ000000000	G2.bin.6	YES	57	768588	4831095	40.7	273275	98.9	0	0	High-quality	d__Bacteria;p__Fibrobacterota;c__Fibrobacteria;o__UBA11236;f__UBA11236;g__;s__
JBNKMY000000000	G2.bin.7	NO	408	25211	2469395	60.99	6877	68.19	1.76	12.5	Medium-quality	d__Bacteria;p__Proteobacteria;c__Alphaproteobacteria;o__Rhodobacterales;f__Rhodobacteraceae;g__;s__
JBNKNO000000000	G2.bin.8	YES	146	178925	3746347	63.86	54619	96.34	2.19	5.88	High-quality	d__Bacteria;p__Proteobacteria;c__Gammaproteobacteria;o__Burkholderiales;f__Rhodocyclaceae;g__;s__
JBNKNP000000000	G2.bin.9	YES	493	57640	3927239	45.72	12025	98.06	0.68	50	High-quality	d__Bacteria;p__Desulfobacterota;c__Desulfobacteria;o__Desulfobacterales;f__Desulfobacteraceae;g__;s__
JBNKLY000000000	H1.bin.1	NO	26	276681	1606447	38.78	86546	93.44	1.23	0	High-quality	d__Bacteria;p__Campylobacterota;c__Campylobacteria;o__Campylobacterales;f__Sulfurovaceae;g__;s__
JBNKLX000000000	H1.bin.10	YES	289	101411	4637718	56.39	24159	94.36	7.35	35	Medium-quality	d__Bacteria;p__Proteobacteria;c__Gammaproteobacteria;o__Chromatiales;f__Sedimenticolaceae;g__;s__
JBNKMK000000000	H1.bin.11	NO	115	93398	2497577	53.01	40495	90.66	2.4	41.18	High-quality	d__Bacteria;p__Proteobacteria;c__Gammaproteobacteria;o__Chromatiales;f__Sedimenticolaceae;g__;s__
JBNKMR000000000	H1.bin.12	YES	42	655478	3004208	47.29	301772	95.59	2.18	12.5	High-quality	d__Bacteria;p__Proteobacteria;c__Gammaproteobacteria;o__Chromatiales;f__Sedimenticolaceae;g__;s__
JBNKMT000000000	H1.bin.13	NO	56	204006	2505014	33.69	100652	99.39	0.61	50	High-quality	d__Bacteria;p__Campylobacterota;c__Campylobacteria;o__Campylobacterales;f__Sulfurimonadaceae;g__Sulfurimonas;s__
JBNKML000000000	H1.bin.14	NO	256	128933	5294451	39.73	40333	95.07	4.35	4.76	High-quality	d__Bacteria;p__Proteobacteria;c__Gammaproteobacteria;o__GCA-001735895;f__GCA-001735895;g__;s__
JBNKMF000000000	H1.bin.15	YES	293	209034	5769475	44.18	42616	92.39	5	39.29	Medium-quality	d__Bacteria;p__Proteobacteria;c__Gammaproteobacteria;o__GCA-001735895;f__GCA-001735895;g__;s__
JBNKMJ000000000	H1.bin.16	NO	285	31553	2152468	33.29	10055	93.18	1.43	0	High-quality	d__Bacteria;p__Campylobacterota;c__Campylobacteria;o__Campylobacterales;f__Arcobacteraceae;g__;s__
JBNKLW000000000	H1.bin.17	NO	772	7531	1686714	38.62	2415	73.98	0.81	0	Medium-quality	d__Bacteria;p__Campylobacterota;c__Campylobacteria;o__Campylobacterales;f__SZUA-545;g__;s__
JBNKMM000000000	H1.bin.19	NO	542	16003	1821014	44.55	3801	50.98	1.79	0	Medium-quality	d__Bacteria;p__Desulfobacterota;c__Desulfobulbia;o__Desulfobulbales;f__Desulfocapsaceae;g__Desulfocapsa;s__
JBNKMB000000000	H1.bin.2	NO	1114	36211	3237161	62.3	2980	54.14	2.63	0	Medium-quality	d__Bacteria;p__Proteobacteria;c__Alphaproteobacteria;o__Rhizobiales;f__Rhodomicrobiaceae;g__R-RK-3;s__
JBNKME000000000	H1.bin.21	NO	1379	11123	3215227	36.91	2308	56.17	7.49	0	Medium-quality	d__Bacteria;p__Bacteroidota;c__Bacteroidia;o__Bacteroidales;f__UBA10428;g__UBA10428;s__
JBQONG000000000	H1.bin.22	NO	375	84924	3679544	44.96	15325	82.55	7.13	67.5	Medium-quality	d__Bacteria;p__Proteobacteria;c__Gammaproteobacteria;o__GCA-001735895;f__GCA-001735895;g__;s__
JBNKLU000000000	H1.bin.24	NO	109	156663	2453984	59.57	47709	88.33	3.17	25	Medium-quality	d__Bacteria;p__Proteobacteria;c__Gammaproteobacteria;o__Chromatiales;f__Sedimenticolaceae;g__;s__
JBNKMA000000000	H1.bin.25	NO	897	11888	2771472	56.35	3373	57.02	1.49	33.33	Medium-quality	d__Bacteria;p__Verrucomicrobiota;c__Verrucomicrobiae;o__Opitutales;f__Opitutaceae;g__DG1235;s__
JBNKMN000000000	H1.bin.26	NO	263	160501	4202173	44.6	28721	81.94	3.47	7.14	Medium-quality	d__Bacteria;p__Proteobacteria;c__Gammaproteobacteria;o__GCA-001735895;f__GCA-001735895;g__;s__
JBNKMP000000000	H1.bin.27	NO	525	9863	1497117	59.24	2964	54.5	1.19	20	Medium-quality	d__Bacteria;p__Campylobacterota;c__Campylobacteria;o__Campylobacterales;f__Sulfurimonadaceae;g__SZUA-415;s__
JBNKMS000000000	H1.bin.28	YES	31	421398	2382188	53.06	110260	90.53	0.67	0	High-quality	d__Bacteria;p__Proteobacteria;c__Gammaproteobacteria;o__Chromatiales;f__Sedimenticolaceae;g__;s__
JBNKLV000000000	H1.bin.29	YES	44	444266	2608988	41.49	116549	99.59	0.61	0	High-quality	d__Bacteria;p__Campylobacterota;c__Campylobacteria;o__Campylobacterales;f__Sulfurimonadaceae;g__QNZR01;s__
JBNKLT000000000	H1.bin.3	YES	98	700768	3774530	60.27	588405	99.54	0.86	0	High-quality	d__Bacteria;p__Proteobacteria;c__Alphaproteobacteria;o__Rhodobacterales;f__Rhodobacteraceae;g__HL-12;s__
JBNKMG000000000	H1.bin.30	NO	138	135661	2702567	44.81	26901	93.9	0.2	0	High-quality	d__Bacteria;p__Campylobacterota;c__Campylobacteria;o__Campylobacterales;f__Sulfurimonadaceae;g__QNZR01;s__
JBNKMH000000000	H1.bin.4	NO	543	66652	6419313	34.98	16835	96.2	2.15	0	High-quality	d__Bacteria;p__Bacteroidota;c__Bacteroidia;o__Bacteroidales;f__NBLH01;g__NBLH01;s__
JBNKMC000000000	H1.bin.5	NO	73	47467	707037	44.05	13702	69.02	1.12	0	Medium-quality	d__Bacteria;p__Patescibacteria;c__Paceibacteria;o__UBA9983;f__UBA2163;g__OLB19;s__
JBNKMD000000000	H1.bin.6	NO	276	46332	2731558	57.28	13574	69.37	1.27	22.22	Medium-quality	d__Bacteria;p__Proteobacteria;c__Gammaproteobacteria;o__Chromatiales;f__Sedimenticolaceae;g__Thiodiazotropha;s__
JBNKMO000000000	H1.bin.7	NO	343	73967	4170780	49.79	16794	93.64	1.09	0	High-quality	d__Bacteria;p__Chloroflexota;c__Anaerolineae;o__Anaerolineales;f__EnvOPS12;g__;s__
JBNKMU000000000	H1.bin.8	NO	247	127474	3649613	45.94	31115	70.97	4.56	31.58	Medium-quality	d__Bacteria;p__Proteobacteria;c__Gammaproteobacteria;o__GCA-001735895;f__GCA-001735895;g__;s__
JBNKMV000000000	H1.bin.9	NO	391	50375	3023091	55.63	11887	70.69	6.9	0	Medium-quality	d__Bacteria;p__Proteobacteria;c__Gammaproteobacteria;o__Chromatiales;f__Sedimenticolaceae;g__YD12-FULL-61-37;s__
JBNKLS000000000	H1H2.bin.1	NO	39	316826	2646420	56.19	132241	79.33	2.49	0	Medium-quality	d__Bacteria;p__Proteobacteria;c__Gammaproteobacteria;o__Chromatiales;f__Sedimenticolaceae;g__;s__
JBNKLR000000000	H1H2.bin.10	NO	921	24182	4535982	50.98	5570	62.88	3.82	0	Medium-quality	d__Bacteria;p__Chloroflexota;c__Anaerolineae;o__Promineofilales;f__Promineofilaceae;g__;s__
JBNKLQ000000000	H1H2.bin.11	YES	523	50316	6323432	52.24	18601	89.09	3.79	0	Medium-quality	d__Bacteria;p__Chloroflexota;c__Anaerolineae;o__Promineofilales;f__Promineofilaceae;g__GCA-2699125;s__
JBNKLO000000000	H1H2.bin.13	NO	73	326699	4748029	55.91	94760	92.83	6.65	11.11	Medium-quality	d__Bacteria;p__Proteobacteria;c__Gammaproteobacteria;o__Chromatiales;f__Sedimenticolaceae;g__Thiodiazotropha;s__
JBNKLN000000000	H1H2.bin.14	NO	123	142545	3371496	62.43	47509	62.07	8.62	57.14	Medium-quality	d__Bacteria;p__Proteobacteria;c__Gammaproteobacteria;o__Chromatiales;f__Sedimenticolaceae;g__;s__
JBNKLM000000000	H1H2.bin.15	YES	67	464000	4746610	49.52	231910	98.18	0.91	20	High-quality	d__Bacteria;p__Chloroflexota;c__Anaerolineae;o__Anaerolineales;f__EnvOPS12;g__;s__
JBNKLL000000000	H1H2.bin.16	YES	378	175677	7637605	34.88	60194	99.46	2.69	0	High-quality	d__Bacteria;p__Bacteroidota;c__Bacteroidia;o__Bacteroidales;f__NBLH01;g__NBLH01;s__
JBNKLK000000000	H1H2.bin.17	NO	28	228511	2522952	49.09	113808	88.69	1.93	46.15	Medium-quality	d__Bacteria;p__Proteobacteria;c__Gammaproteobacteria;o__Chromatiales;f__Sedimenticolaceae;g__;s__
JBNKLJ000000000	H1H2.bin.18	NO	103	292702	2797438	41.22	71779	99.59	0.61	0	High-quality	d__Bacteria;p__Campylobacterota;c__Campylobacteria;o__Campylobacterales;f__Sulfurimonadaceae;g__QNZR01;s__
JBNKLI000000000	H1H2.bin.19	NO	152	129575	3745349	54.84	36879	67.67	1.54	37.5	Medium-quality	d__Bacteria;p__Proteobacteria;c__Gammaproteobacteria;o__Chromatiales;f__Sedimenticolaceae;g__Thiodiazotropha;s__
JBNKLH000000000	H1H2.bin.2	NO	205	25323	1142001	41.86	7380	73.23	3.63	0	Medium-quality	d__Bacteria;p__Patescibacteria;c__Gracilibacteria;o__UBA4473;f__UBA4473;g__;s__
JBNKLG000000000	H1H2.bin.20	YES	133	140801	2847882	55.41	30595	86.14	0.52	50	Medium-quality	d__Bacteria;p__Proteobacteria;c__Gammaproteobacteria;o__Chromatiales;f__Sedimenticolaceae;g__YD12-FULL-61-37;s__
JBNKLF000000000	H1H2.bin.21	YES	53	199205	2809083	58.29	107315	98.31	1.56	0	High-quality	d__Bacteria;p__Campylobacterota;c__Campylobacteria;o__Campylobacterales;f__Sulfurimonadaceae;g__SZUA-415;s__
JBNKLE000000000	H1H2.bin.23	NO	554	53915	4315487	44.49	11323	93.82	2.43	0	High-quality	d__Bacteria;p__Spirochaetota;c__UBA4802;o__UBA4802;f__UBA5550;g__;s__
JBNKLD000000000	H1H2.bin.24	NO	264	52998	2935858	59.46	14865	64.76	4.5	34.78	Medium-quality	d__Bacteria;p__Proteobacteria;c__Gammaproteobacteria;o__Chromatiales;f__Sedimenticolaceae;g__;s__
JBNKLC000000000	H1H2.bin.25	YES	60	151666	2297418	33.2	65490	95.93	0.97	0	High-quality	d__Bacteria;p__Campylobacterota;c__Campylobacteria;o__Campylobacterales;f__Arcobacteraceae;g__;s__
JBNKLB000000000	H1H2.bin.26	YES	597	23783	2105231	38.38	4217	86.2	2.81	8.33	Medium-quality	d__Bacteria;p__Campylobacterota;c__Campylobacteria;o__Campylobacterales;f__SZUA-545;g__;s__
JBNKLA000000000	H1H2.bin.27	YES	119	128635	2805877	44.76	36152	97.56	0.61	0	High-quality	d__Bacteria;p__Campylobacterota;c__Campylobacteria;o__Campylobacterales;f__Sulfurimonadaceae;g__QNZR01;s__
JBNKKZ000000000	H1H2.bin.28	NO	539	99758	4206270	52.11	8996	57.5	3.06	27.27	Medium-quality	d__Bacteria;p__Desulfobacterota;c__Desulfobacteria;o__Desulfobacterales;f__Desulfosarcinaceae;g__;s__
JBNKKY000000000	H1H2.bin.29	NO	108	108322	2206331	59.91	30085	80.36	1.22	14.29	Medium-quality	d__Bacteria;p__Proteobacteria;c__Gammaproteobacteria;o__Chromatiales;f__Sedimenticolaceae;g__;s__
JBNKKX000000000	H1H2.bin.3	NO	96	72882	1796707	34.57	25995	69.12	1.75	0	Medium-quality	d__Bacteria;p__Campylobacterota;c__Campylobacteria;o__Campylobacterales;f__Sulfurimonadaceae;g__Sulfurimonas;s__
JBNKKW000000000	H1H2.bin.30	NO	1200	16722	3620230	64.9	3642	73.27	0	0	Medium-quality	d__Bacteria;p__Krumholzibacteriota;c__Krumholzibacteria;o__LZORAL124-64-63;f__LZORAL124-64-63;g__LZORAL124-64-63;s__
JBNKKV000000000	H1H2.bin.31	NO	39	571716	3700333	60.53	224733	99.31	0.86	0	High-quality	d__Bacteria;p__Proteobacteria;c__Alphaproteobacteria;o__Rhodobacterales;f__Rhodobacteraceae;g__HL-12;s__
JBNKKU000000000	H1H2.bin.32	YES	584	16928	2113286	67.24	4366	82.67	1.45	0	Medium-quality	d__Bacteria;p__Actinobacteriota;c__Actinomycetia;o__Actinomycetales;f__Cellulomonadaceae;g__Actinotalea;s__
JBNKKT000000000	H1H2.bin.33	NO	69	287744	2595612	52.77	62149	86.35	1.39	0	Medium-quality	d__Bacteria;p__Proteobacteria;c__Gammaproteobacteria;o__Chromatiales;f__Sedimenticolaceae;g__;s__
JBNKKS000000000	H1H2.bin.34	NO	1903	13701	5731523	65.34	3347	67.88	1.29	0	Medium-quality	d__Bacteria;p__Myxococcota;c__Polyangia;o__Polyangiales;f__Polyangiaceae;g__;s__
JBNKKR000000000	H1H2.bin.35	YES	133	182286	3871832	44.48	62810	98.21	0.3	0	High-quality	d__Bacteria;p__Desulfobacterota;c__Desulfobulbia;o__Desulfobulbales;f__Desulfocapsaceae;g__Desulfocapsa;s__
JBNKKQ000000000	H1H2.bin.36	NO	59	368289	2550103	33.72	154101	99.39	2.66	85.71	High-quality	d__Bacteria;p__Campylobacterota;c__Campylobacteria;o__Campylobacterales;f__Sulfurimonadaceae;g__Sulfurimonas;s__
JBNKKP000000000	H1H2.bin.37	NO	22	288639	1675507	38.76	110799	99.59	1.23	0	High-quality	d__Bacteria;p__Campylobacterota;c__Campylobacteria;o__Campylobacterales;f__Sulfurovaceae;g__;s__
JBNKKO000000000	H1H2.bin.38	NO	256	114803	3596499	44.97	24822	68.62	0	0	Medium-quality	d__Bacteria;p__Proteobacteria;c__Gammaproteobacteria;o__GCA-001735895;f__GCA-001735895;g__;s__
JBNKKN000000000	H1H2.bin.39	NO	689	19513	2775641	53.77	4772	65.48	2.61	10	Medium-quality	d__Bacteria;p__Proteobacteria;c__Gammaproteobacteria;o__SZUA-229;f__SZUA-229;g__;s__
JBNKKM000000000	H1H2.bin.4	NO	218	200222	4273582	44.67	39093	71.55	3.45	0	Medium-quality	d__Bacteria;p__Proteobacteria;c__Gammaproteobacteria;o__GCA-001735895;f__GCA-001735895;g__;s__
JBNKKL000000000	H1H2.bin.40	NO	895	41671	5346334	51.58	8077	91.87	2.49	6.67	High-quality	d__Bacteria;p__Proteobacteria;c__Gammaproteobacteria;o__Pseudomonadales;f__Cellvibrionaceae;g__R142;s__
JBNKKK000000000	H1H2.bin.41	NO	801	13002	2699570	56.76	3773	56.53	1.15	0	Medium-quality	d__Bacteria;p__Verrucomicrobiota;c__Verrucomicrobiae;o__Opitutales;f__Opitutaceae;g__DG1235;s__
JBNKKJ000000000	H1H2.bin.42	NO	343	82072	4201873	56.58	18835	86.25	7.67	40.91	Medium-quality	d__Bacteria;p__Proteobacteria;c__Gammaproteobacteria;o__Chromatiales;f__Sedimenticolaceae;g__;s__
JBNKKI000000000	H1H2.bin.43	YES	188	162146	5296781	39.84	45765	97.71	4.41	0	High-quality	d__Bacteria;p__Proteobacteria;c__Gammaproteobacteria;o__GCA-001735895;f__GCA-001735895;g__;s__
JBNKKH000000000	H1H2.bin.44	NO	36	334464	2456070	47.37	107973	84.49	0.7	0	Medium-quality	d__Bacteria;p__Proteobacteria;c__Gammaproteobacteria;o__Chromatiales;f__Sedimenticolaceae;g__;s__
JBNKKG000000000	H1H2.bin.45	NO	841	101604	4130796	54.2	13027	59.66	6.9	72.73	Medium-quality	d__Bacteria;p__Proteobacteria;c__Gammaproteobacteria;o__Chromatiales;f__Sedimenticolaceae;g__;s__
JBNKKF000000000	H1H2.bin.47	YES	196	68669	2535010	59.1	16663	77.27	9.72	87.5	Medium-quality	d__Bacteria;p__Proteobacteria;c__Gammaproteobacteria;o__Chromatiales;f__Sedimenticolaceae;g__;s__
JBNKKE000000000	H1H2.bin.48	NO	2743	10516	5698328	54.77	2146	58.59	9.71	11.11	Medium-quality	d__Bacteria;p__Myxococcota;c__Polyangia;o__;f__;g__;s__
JBNKKC000000000	H1H2.bin.5	NO	176	219992	6468602	53.53	63551	97.19	1.94	0	High-quality	d__Bacteria;p__Desulfobacterota;c__Desulfobacteria;o__Desulfobacterales;f__Desulfosarcinaceae;g__;s__
JBNKKB000000000	H1H2.bin.6	YES	180	134432	4422802	50.62	53011	92.26	1.31	25	High-quality	d__Bacteria;p__Desulfobacterota;c__Desulfobacteria;o__Desulfobacterales;f__Desulfosarcinaceae;g__UBA2230;s__
JBNKKA000000000	H1H2.bin.7	YES	276	79266	4419550	58	21853	91.83	2.26	0	High-quality	d__Bacteria;p__Desulfobacterota;c__Desulfobacteria;o__Desulfobacterales;f__Desulfosarcinaceae;g__;s__
JBNKJZ000000000	H1H2.bin.8	NO	228	242650	4658080	62.94	71703	96.17	1.41	16.67	High-quality	d__Bacteria;p__Proteobacteria;c__Alphaproteobacteria;o__Rhizobiales;f__Rhodomicrobiaceae;g__R-RK-3;s__
JBNKJY000000000	H1H2.bin.9	NO	65	69362	605178	44.39	12329	58.83	1.72	0	Medium-quality	d__Bacteria;p__Patescibacteria;c__Paceibacteria;o__UBA9983;f__UBA2163;g__OLB19;s__
JBNKIY000000000	H2.bin.1	NO	483	8679	1355460	33.41	2934	58.05	1.42	0	Medium-quality	d__Bacteria;p__Campylobacterota;c__Campylobacteria;o__Campylobacterales;f__Arcobacteraceae;g__;s__
JBQONH000000000	H2.bin.10	NO	473	19547	1795293	48.05	4405	51.9	7.93	50	Medium-quality	d__Bacteria;p__Proteobacteria;c__Gammaproteobacteria;o__Chromatiales;f__Sedimenticolaceae;g__;s__
JBQONI000000000	H2.bin.12	NO	128	69519	1901987	58.95	22198	68.23	2.77	69.23	Medium-quality	d__Bacteria;p__Proteobacteria;c__Gammaproteobacteria;o__Chromatiales;f__Sedimenticolaceae;g__;s__
JBNKJW000000000	H2.bin.13	NO	360	114084	7308298	34.91	32788	98.57	5.25	4	Medium-quality	d__Bacteria;p__Bacteroidota;c__Bacteroidia;o__Bacteroidales;f__NBLH01;g__NBLH01;s__
JBNKIR000000000	H2.bin.14	YES	54	212123	2446740	53.17	63709	90.19	1.05	0	High-quality	d__Bacteria;p__Proteobacteria;c__Gammaproteobacteria;o__Chromatiales;f__Sedimenticolaceae;g__;s__
JBNKJA000000000	H2.bin.15	YES	128	487517	5983233	53.57	90301	94.12	1.29	0	High-quality	d__Bacteria;p__Desulfobacterota;c__Desulfobacteria;o__Desulfobacterales;f__Desulfosarcinaceae;g__;s__
JBNKJV000000000	H2.bin.16	YES	58	177029	2956136	56.36	96115	91.99	2.2	9.09	High-quality	d__Bacteria;p__Proteobacteria;c__Gammaproteobacteria;o__Chromatiales;f__Sedimenticolaceae;g__;s__
JBNKJS000000000	H2.bin.17	YES	54	232469	2939415	49.04	96301	95.89	1.55	40	High-quality	d__Bacteria;p__Proteobacteria;c__Gammaproteobacteria;o__Chromatiales;f__Sedimenticolaceae;g__;s__
JBNKJJ000000000	H2.bin.18	NO	405	139561	5692713	43.72	30837	83.47	4.13	38.71	Medium-quality	d__Bacteria;p__Proteobacteria;c__Gammaproteobacteria;o__GCA-001735895;f__GCA-001735895;g__;s__
JBNKJP000000000	H2.bin.19	YES	77	319554	4711017	55.82	103779	93.48	3.43	0	High-quality	d__Bacteria;p__Proteobacteria;c__Gammaproteobacteria;o__Chromatiales;f__Sedimenticolaceae;g__Thiodiazotropha;s__
JBNKJR000000000	H2.bin.2	NO	274	38110	1984164	57.78	10634	56.03	1.72	0	Medium-quality	d__Bacteria;p__Proteobacteria;c__Gammaproteobacteria;o__Chromatiales;f__Sedimenticolaceae;g__;s__
JBNKJI000000000	H2.bin.20	NO	625	87160	5282068	55.94	17849	90.73	8.04	52.94	Medium-quality	d__Bacteria;p__Proteobacteria;c__Gammaproteobacteria;o__Chromatiales;f__Sedimenticolaceae;g__;s__
JBNKJD000000000	H2.bin.21	NO	411	56528	3814850	50.03	12537	90.61	2.73	0	High-quality	d__Bacteria;p__Chloroflexota;c__Anaerolineae;o__Anaerolineales;f__EnvOPS12;g__;s__
JBNKJH000000000	H2.bin.22	NO	718	16694	2847189	44.88	4556	70.24	0.69	0	Medium-quality	d__Bacteria;p__Desulfobacterota;c__Desulfobulbia;o__Desulfobulbales;f__Desulfocapsaceae;g__Desulfocapsa;s__
JBNKJM000000000	H2.bin.23	NO	583	89856	4802933	45.32	16160	86.12	5.54	34.48	Medium-quality	d__Bacteria;p__Proteobacteria;c__Gammaproteobacteria;o__GCA-001735895;f__GCA-001735895;g__;s__
JBQONJ000000000	H2.bin.24	NO	711	14373	2382065	53.88	3754	57.14	3.57	0	Medium-quality	d__Bacteria;p__Desulfobacterota;c__Desulfobacteria;o__Desulfobacterales;f__Desulfosarcinaceae;g__;s__
JBNKIV000000000	H2.bin.25	NO	242	186059	5306096	50.93	61070	98.06	3.25	14.29	High-quality	d__Bacteria;p__Desulfobacterota;c__Desulfobacteria;o__Desulfobacterales;f__Desulfosarcinaceae;g__;s__
JBNKJO000000000	H2.bin.26	NO	900	31902	4050842	44.44	5413	91.01	3.56	0	High-quality	d__Bacteria;p__Spirochaetota;c__UBA4802;o__UBA4802;f__UBA5550;g__;s__
JBNKIW000000000	H2.bin.27	YES	229	241699	4344972	63.37	46384	96.37	1.27	37.5	High-quality	d__Bacteria;p__Proteobacteria;c__Alphaproteobacteria;o__Rhizobiales;f__Rhodomicrobiaceae;g__R-RK-3;s__
JBNKJC000000000	H2.bin.28	NO	104	108072	2092761	60.23	32188	80.5	3.83	55.56	Medium-quality	d__Bacteria;p__Proteobacteria;c__Gammaproteobacteria;o__Chromatiales;f__Sedimenticolaceae;g__;s__
JBNKJX000000000	H2.bin.29	NO	552	35277	4176479	51.86	9782	68.03	2.73	0	Medium-quality	d__Bacteria;p__Chloroflexota;c__Anaerolineae;o__Promineofilales;f__Promineofilaceae;g__GCA-2699125;s__
JBNKJU000000000	H2.bin.3	NO	22	520204	2397389	52.96	148889	91.23	1.19	0	High-quality	d__Bacteria;p__Proteobacteria;c__Gammaproteobacteria;o__Chromatiales;f__Sedimenticolaceae;g__;s__
JBNKIT000000000	H2.bin.30	NO	960	13242	2642706	52.38	2804	52.95	3.4	5	Medium-quality	d__Bacteria;p__Proteobacteria;c__Gammaproteobacteria;o__Pseudomonadales;f__Cellvibrionaceae;g__R142;s__
JBNKIX000000000	H2.bin.31	NO	2298	23808	5022369	54.36	2298	54.36	3.87	0	Medium-quality	d__Bacteria;p__Myxococcota;c__Polyangia;o__;f__;g__;s__
JBNKJB000000000	H2.bin.4	NO	47	162915	2599122	41.42	94361	99.59	0.61	0	High-quality	d__Bacteria;p__Campylobacterota;c__Campylobacteria;o__Campylobacterales;f__Sulfurimonadaceae;g__QNZR01;s__
JBNKIZ000000000	H2.bin.5	NO	425	27549	2388456	59.03	7153	91.4	4.17	0	High-quality	d__Bacteria;p__Campylobacterota;c__Campylobacteria;o__Campylobacterales;f__Sulfurimonadaceae;g__SZUA-415;s__
JBNKJN000000000	H2.bin.6	NO	115	233602	3353157	62.43	52951	73.83	3.51	23.53	Medium-quality	d__Bacteria;p__Proteobacteria;c__Gammaproteobacteria;o__Chromatiales;f__Sedimenticolaceae;g__;s__
JBNKJE000000000	H2.bin.7	NO	417	28883	3070360	58.26	8396	54.35	1.61	33.33	Medium-quality	d__Bacteria;p__Desulfobacterota;c__Desulfobacteria;o__Desulfobacterales;f__Desulfosarcinaceae;g__;s__
JBNKJF000000000	H2.bin.8	NO	976	17248	4174334	50.86	4895	62.67	1.71	0	Medium-quality	d__Bacteria;p__Chloroflexota;c__Anaerolineae;o__Promineofilales;f__Promineofilaceae;g__GCA-2699125;s__
JBNKJK000000000	H2.bin.9	NO	18	689061	3559095	60.66	245244	98.95	0.86	0	High-quality	d__Bacteria;p__Proteobacteria;c__Alphaproteobacteria;o__Rhodobacterales;f__Rhodobacteraceae;g__HL-12;s__
JBNKTB000000000	A2.bin.23	YES	278	47669	1619383	34.56	7513	81.52	0	0	Medium-quality	d__Archaea;p__Thermoproteota;c__Bathyarchaeia;o__B26-1;f__BA1;g__BIN-L-1;s__
JBNLCO000000000	C1C2.bin.74	NO	11	232513	757647	32.73	84127	70.09	0	0	Medium-quality	d__Archaea;p__Nanoarchaeota;c__Nanoarchaeia;o__Pacearchaeales;f__GW2011-AR1;g__JWKY01;s__
JBNLCN000000000	C1C2.bin.75	NO	52	107452	1178225	47.7	38201	85.28	0	0	Medium-quality	d__Archaea;p__Micrarchaeota;c__Micrarchaeia;o__UBA10214;f__UBA10214;g__;s__
JBNLBN000000000	C2.bin.3	YES	51	107452	1169616	47.75	38201	89.95	0	0	Medium-quality	d__Archaea;p__Micrarchaeota;c__Micrarchaeia;o__UBA10214;f__UBA10214;g__;s__
JBNLBP000000000	C2.bin.41	NO	5	268280	755924	32.72	207133	70.09	0	0	Medium-quality	d__Archaea;p__Nanoarchaeota;c__Nanoarchaeia;o__Pacearchaeales;f__GW2011-AR1;g__JWKY01;s__
JBNKLP000000000	H1H2.bin.12	YES	42	104623	1177729	31.3	48571	77.57	0	0	Medium-quality	d__Archaea;p__Nanoarchaeota;c__Nanoarchaeia;o__UBA583;f__UBA583;g__CSBR16-154;s__
JBNKJT000000000	H2.bin.11	NO	107	49884	1191486	31.39	18145	73.99	0	0	Medium-quality	d__Archaea;p__Nanoarchaeota;c__Nanoarchaeia;o__UBA583;f__UBA583;g__CSBR16-154;s__
